# Supplementary material for: Relevance of the bacteriophage adherence to mucus model for Pseudomonas aeruginosa phages
Source: Microbiol Spectr. 2024 Jun 24;12(8):e03520-23. doi: 10.1128/spectrum.03520-23 (PMC11302309; doi:10.1128/spectrum.03520-23)
Supplement: Table S1 — Annotations of Pseudomonas aeruginosa phage GEC_MRC. [file spectrum.03520-23-s0004.xlsx]

## Sheet: Sheet 1 - GEC_MCR_Annotations
		Supplementary Table 3. Annotations of Pseudomonas aeruginosa phage GEC_MRC
ORF no	locus tag	Minimum	Maximum	Name	Length	Direction	note	NCBI Feature Key	Sequence	Primary_Match
1	GEC_MRC_001	245	841	hypothetical protein	597	reverse		Protein	ATGACAAGCAACAATCATGCCAAGATTCACATTCATTACGCTAAGCAAATCTATTACGCTATGCGTAAACGGGCAGCCGAAGGCGAGCTATGCAAGGAATGGGCCAAGCACAAGACAGGCTTTGAAGCGTTCTATGATTGGGTGGTGAATGTGTCAGGGTACGCTGTAGGCTACCGCCTAGACAGGAATATCCTCTTCCCGGGAAACAAGCTCTATGCTCCGCATACATGCGAGTTCACGCCTACATACATGCATACTCTATTCACCAACTGCGACAAGACAAGCAATAACCGTGCCAATACGTGGGATAGCTATATCCCTCTAGGCGTCCGCCTAGCACGCTATGACAAGTACGGGATGCCTGTATACGTTGCTCAGTGTAGGACGCTGGGGAAGCAG…	95.03%; Adjusted-Interval-0:0/0; hypothetical protein (QGK90262)
2	GEC_MRC_002	1014	>1148	hypothetical protein	>135	forward		Protein	ATGCTTATGCAATTCGTGTGCCATGCAAAACGAGATAGCGGAGCTATCACAGGGTATACTATAGCATGCATCCGCATGCAAAGTGAAGTCACTTTCGAGGCGCATGATGAACTGTACGCAATTCTCATTGCAAAA...	100.00%; Adjusted-Interval-0:0/0; hypothetical protein (AXC34612)
3	GEC_MRC_003	1645	1800	hypothetical protein	156	reverse		Protein	ATGAACGCCACTCTGGCACGCCTACAGAACGAACGCTGTGCAACCCTCCGCCTGATGCTGCTGCCGGAACATCGTGGATACCAGTTCACTGGCCATCCTTGGGCCGAGCGAATCCGCAATCTCCACGATGAAGCTAAGTGCATCCGCAGCCATCAC	100.00%; Adjusted-Interval-0:0/0; hypothetical protein (YP_009224864)
4	GEC_MRC_004	<2018	>2209	putative AroA I alpha Protein	>192	reverse		Protein	...ATGCAAGCGACCTACCAAGCCCTGAAAACCCTCCGCGATGCTTGCGAAGCTGCCAAGGATGAAAAAGGCACCATCAACGGAAACAAGCTGAACTCGCTTCGCAATAAGGCTGTCAAGGAAATGCAAGCTGGCGGCGAAACCTACTCTGATGCTATCGCCATGGCCCACGACTTGATTAAGAAATACCGCAAG...	100.00%; Adjusted-Interval-0:0/0; putativeAroA I alpha Protein (QYC95212)
5	GEC_MRC_005	2294	2581	hypothetical protein	288	reverse		Protein	ATGAATAACAAGTATAAGGATAACATCATTGCGGAATACTGCCATTTCGACGGCAGACGGCCAGTCCTTTCCTTGGCGGCACGATGGGTCCACTACGACAGTCGCGTTGTGAAGCTGGCAGCGCTCTTTGCCTGTGCTGGCTATGGCCGTCCTTACAAAGATTGTATTCGTGCCTACAAGGACGCCAAGCAGCGGGAAAAGGATATGCGAAACCCTGCCAAATGGAAGCTGAGCCGAGCGACTAAGCGGGCTCTACGGGCCCGGCTGGCGTCCAAAAAGAAACTCAAA	100.00%; Adjusted-Interval-0:0/0; hypothetical protein (YP_009597992)
6	GEC_MRC_006	<2581	>2739	hypothetical protein	>159	reverse		Protein	...GTGGAATCTCAAATTGTGCGGAGTTTAGGTCAAGCTCAGGAGATTATATCATTCCTCTGCGATCCCGCAGATACTGGTATCCGTCTATCCTTCTTCGACGAAGAGGAGGGCTGCGAGTCGATCCTCTGCCGATTCAACTACAAAGGAGAAATCATCAAA...	95.64%; Adjusted-Interval-0:0/0; hypothetical protein (YP_007236562)
7	GEC_MRC_007	2826	3275	hypothetical protein	450	reverse		Protein	ATGAATACCCTGATTATCCGTTTGGATTCCGCCTACAGCGTTCAAACTGTCCGTAGTTTCCTTACGGAAGCTGTAGAGAGTATTCGAAAGCATATCCGGGACTACGCGGTGCATGACGAATACGATTCGGGATTGAGCCCGGTAGCACCCAATCATCGACTTGCAATCGTCACCTTGGACGAAGATTGCCGAGTGTTTCACATTCAATGCGAGTCACCTGATCTTTATCTGGCGAACCCTCGGATCGTGTTTACTGATGTTGAAAGCCCGGCATATACCACTCCCGTGAACGAGATCGAAGAGTATAGTTACATGACCGCATGGCAGCATATACGCCAAAAAGATATGACAGCAAAAGACTACCTGTCGTATTGGTCTATCCTTTTCGCCTCAAAGGAG…	98.73%; Adjusted-Interval-0:0/0; hypothetical protein (YP_009200109)
8	GEC_MRC_008	<3732	>3941	hypothetical protein	>210	reverse		Protein	...ATGAGCCAGATCAAAATCCAAGAGTATATCGTAGCCGAGATCAAGGTTAACCATTGCGCTCATCTGCGCAAGGGCCAGACCATCCAAGCCCGCGATGCTCGTAGCAGTGAAAAGTGGATTGCATTCATGGTGGAACGCGGGTATAGTGCCTCTGAAGCCGCTATCCTGTTCAAAGATGCACATGATGTGGCAATTCTCGAACTGGCAGCC...	100.00%; Adjusted-Interval-0:0/0; hypothetical protein (YP_007002531)
9	GEC_MRC_009	4013	4537	hypothetical protein	525	reverse		Protein	ATGAACAAGCCAATGAACACTTTCGCATACGCCCACTACGTCGCCCGCATGGACAAGGCCTCTGGCACTAGCCTGCCCTACGCCACCCTGTTCCGCATCGCCCTGCGTAACGCCTACCGCAAGCCGGGTGTCCGCCAGTACGATTGTGCAGCACTCGTCGAGGATATCAAAGCGCGTGAACTGGTCCAAAAGCGCATTCGGGCTGAAAAAGCAGTAGTGATGGCGGCAGTAATGCGTGCAATCCGTACTGGCTTCACTGTTAGCGTGAAAGATGGCAGCGATGGCGAGTGGGTAGTGAAGAAGTCTACCGATATCAAGGAAATTTCCGACAGCCTGCAATCGACCGATGAAGATATCATCCGCTTCCGCAAGGGTGACGGCCCGGACAACATCGTCGGC…	100.00%; Adjusted-Interval-0:0/0; hypothetical protein (YP_008859326)
10	GEC_MRC_010	4618	5130	hypothetical protein	513	reverse		Protein	ATGACTACCGAAAACCTTTCCTCTAAAGAAATCGAAACCGCCGTTGACGAATTCCTGAAGTCAATCGATGTTACCGTGGCCACCGTGTGTCGAGGTGAGCGCAATAGTGAAGGTTGGGTGCATGACCTGTGGGATGTAAGTTTCATCCGTGGCGATGGCCTCCGTGGAGTTCTCGACACTGAATTCCGCACAGGCGTCGGGCATCGCAAAGCCTCGATTCCCATGCCCGCCGACATCCGCCGTCTGGCCCCTAACATCCTGATGCGGGTAGAGTGGGAAAAACGTTACATCAAGGCTGTAGCACCTGAGGCTACCTGTATCCTGTCCAGCCTTATCCGGGACTCTGAAGCGGGCGGCTACACTTTCGAGGAGTTCTGTGGAGAATTCGGCTACGATACT…	100.00%; Adjusted-Interval-0:0/0; hypothetical protein (QYC95206)
11	GEC_MRC_011	5217	5693	hypothetical protein	477	reverse		Protein	ATGAAAGACAAGACTGTAGGTTATCGAATCGAGTGCAAGAACGGCGAGGGCCCTTATGTTAATGGGTGCATGACGAATTCGTCTTCCACTCCAGAGCGGCCTGTCCCTGAGCACGACGGGATACCAGATGTTCGCTATTTTGAATACTTCGCCTTCACGTCCCCTAGGCAGTTAGACGATTGGTTTGGCGATGAATACGATGTGCTGTCCTTCTATTCTACCGCACGGATCAGAGTCTATGAGGTGGACAAGCAACATGTAAGGGTCGGCATCCGGCAATGTGTATTCCGCAAGGAGGAAGCGGATTGCGTCCAAGATGTGAGCATAGACCAGTGGGTTAGCATGGTACGCGCCGGACTATTGTCCGCCTCGGTCACACAAACTGTAGCTCCACGTCCT…	98.93%; Adjusted-Interval-0:0/0; hypothetical protein (YP_008857154)
12	GEC_MRC_012	5732	6058	hypothetical protein	327	reverse		Protein	ATGAAACTTTCTGAAATTTTCCAAAAAGGCCTGAACTATGCAATTGAGTACGGAATGCCGTGGTATATGTGCATCCGTCTCCGGGAGATTCATTTGTTCTCCTCGCCCGTTGAAATGGCAGTTAACTCGGTCATGATGTCTGCCGGTATCTCATCAACCCCAGAGGGATGCGAATTCGCCGGCGTTGATGACTATTTTGAGGAAAGCGGCCTAGCAGCCGCATACAAAATGAACAATCAGGAAATGTCCGAATACGGGCGCTCATCCTACGCAATGTGGGTGCAATTTTGGTTCTTCGTAATCTTTGACTTAGCCCGAAAAGGGCAG	98.63%; Adjusted-Interval-0:0/0; hypothetical protein (YP_004327296)
13		6070	6315		246	reverse		ORF	ATGAGCATCATAGACCGCACCGAAGGATATGAAAGCCCGAATCACTGCTACATTGTTACTGGCAGCATCGGCCCTGAGTTCGAACCTATGCTATTCGCTACCCATGCGCTGGCAAAGAAGTATGCTGAGCAGATAGTGAAATACGGCAAGGCAAATGATGTTTTCCCGCCTTTTACGCCTGTTATCGAGACTCGCCACAAGGCGGATATGCATCGGTTCACCATTCACAACAAAATCCCCGAATAG
14	GEC_MRC_013	6419	6808	hypothetical protein	390	reverse		Protein	ATGATCGCTCCACATATCACCAATAAACAATCGCAGCAACGCGCCGCCATCATCATTCGCCGAGTGAAATACTACGAAAGCCGCTGGCTGCGCACGGTGACTTTCTTCGTAGGAGAGTGCAGCGAGAATATAACCGAACGTTTCGCCTATCTGCGGCACGCCGAGGAGCAAATGACCAAGCTGAAGGCTGAGTTTGCAGCCTTCCCGGTAGAGCATCGGTTGAAGGCTCTCGGTTGGATCAACTGGAATACCTACAATGATGGCCTACTAGAGGAGTGGATTCACCCGGACAGTGACCGAGCCATCATGCTAGAGTATGACAGCACGACGTGGCGTCCAGAAGCTTGCTGGGAAACCAAGGTGGATACGCTCTCTAAGCTAGCTATGCTG	99.43%; Adjusted-Interval-0:0/0; hypothetical protein (YP_008859321)
15	GEC_MRC_014	6808	7071	hypothetical protein	264	reverse		Protein	ATGTCGATTCTAGCTCTAACCCTAACCCTTTGCTCTGCTGTCCAGTGTGACGACTACATTATCGATCACGCGCTCCCGGGACAAGCCGCAGAGTGCAATGCTCGGCTAGTGGAAGAGGCCGATGAGTTCGGTGATGCTTGGGTGGCGACTAATGCCGATACCCGCCTGACCCGATACCTTAGCCGATTCAATATTCAGGTTGACCCGCGCTTTGTTTTCGATTACGATTTCACCTGTCAACTGATCGCAGAGGATGAACTGCCA	100.00%; Adjusted-Interval-0:0/0; hypothetical protein (YP_007002537)
16	GEC_MRC_015	7107	7328	hypothetical protein	222	reverse		Protein	ATGACTCAAGCTAACTGGAGCAAAGGCGTCCGGGTTGTCGGCGGAAAGCGGGACGGTGAGATTACCCTGTTCACAAGCGCTCACTTCAGCGAGGCGCTGGGAATGTCAGGCGGCGACCCTGAACTGGTGGAAGCTCTGCCCATGCCTGCGGCGCTTCGTTTGCTGGTCAAATGGAACAAACTATGCCGACAAATGAAGCTTGACTACCGCTACGAACTGCTG	100.00%; Adjusted-Interval-0:0/0; hypothetical protein (YP_009598207)
17	GEC_MRC_016	7328	7639	hypothetical protein	312	reverse		Protein	ATGAAAATCTCCGCTATCCTGAAAAACAACCTGAAGTTTTACAAGAACAATTCGTTCATGTGCGGTCTGGTGACCGACTACGGCGGTATTTCGTGCTGCGAGTCAATGAAAGCCAAGGAGTTTATTCAGGGTTTGTTAGGGCGCTATGCCACCTTGCACGCTAAGCTTATGAAAGAGGTGCCGGGTTACGAAAGAGCCGTATATGATGATGAGCTAGAGAGTGAATACTCCTTCTTTGTATCGGATAGGGCCTATCAGATGCGTTGCTTGTGGTGGGAAACCGTCATTGCACAGCTAGAGGAACAAGGGAAA	100.00%; Adjusted-Interval-0:0/0; hypothetical protein (YP_004327290)
18	GEC_MRC_017	7660	7851	hypothetical protein	192	reverse		Protein	ATGAAAGCTGTAGCTCAGTTCAAAAGTGAAGATTACGCAAGCGGTGATAGCCGCACTGCCACCGTTTACGAAGACGTTTATGGCTGCTACATCGTGAGCGTTTTCGGAACTAGCTTGAGCGAACCCATTGCCTTCCATTGGGGCCCGTTCGAGGATAAAGAATCCGCAATCGATGGCGCTAAGTCTGCTATC	100.00%; Adjusted-Interval-0:0/0; hypothetical protein (YP_007002540)
19	GEC_MRC_018	<7851	>8030	hypothetical protein	>180	reverse		Protein	...ATGGGGTTTTGTGTAGACCGGGCCCATGCTCTGAAAACGGTAGCCAAATTCAAAGCTTGGCAAGCGCAAGGCTGGCCCTACACTCTGAAAGACGACAGAAAAATAAAGCTTGACAGCTTAGGCCATTCCTGTAGAATGGCCCTCAAGCAAGACAAACCAGCCATCAGGAGGCTAGAAAAA...	100.00%; Adjusted-Interval-0:0/0; hypothetical protein (YP_009598204)
20	GEC_MRC_019	8120	8485	hypothetical protein	366	reverse		Protein	ATGCGACAGCTTAATAAATCCCAGCTAAAGGCCTTGGGGCCTAAGATCGATCTAGCTCTAGAGTTAGCCGCGACTGGTCGAGGTGAACTAATGAATGGCTACGGCTCTACCTGCTACATTTCAAACAAGGCTGGCCATAATATCCTTCGAGTGAGCTACCATAACTCCCGATTCGTTGTGTACGGTAACGAGAGCGTCCGGGTTACCGGGACCGCCTTGCAGGCTTGGATGGAGTGGAAAGGCATTAATCTGGCAGCCATCGCGTCTGTTAGTGAGTATGGGTATCATCCTAACCTGAGCATCGGTCACAATGACGCTCTTAAGACTCTCAAGGCTATTGAGAGCTACCAACGGGAGCCCGTCCAG	97.17%; Adjusted-Interval-0:0/0; hypothetical protein (QAX98208)
21	GEC_MRC_020	8488	8823	hypothetical protein	336	reverse		Protein	ATGGACGAATCTGTTTACGCACCGTTCAACCAATGCAAGATGATGGGCCTAGAACGCACTGTAAGGAGCCTAGCGGCTCCTAACGGGTGCAAGGTAGTCTTGTATCAGGATCATAAGAACAAGCATAGAATAGTCATATATGACGCCCTAGGGCATGGAATGTCTGGGGTCATGGTGCAAGCGGATGGGGAAATTCACTACAAGGAAACCCGCAAGGCTAGCCAAGGGCAAAACCTGACAAGGCAACTACAAGCCCAACTGACCGCATGGGGAGTGAAGTGGTTTCCCTCTCAGTATCAGACAACGGCAGGTGCGGCTTGCTACAAAGGAGACCGG	100.00%; Adjusted-Interval-0:0/0; hypothetical protein (YP_008857144)
22	GEC_MRC_021	8831	9499	hypothetical protein	669	reverse		Protein	ATGAATTTCCATCTTAACCCCGTCTCCTCCAATTCTAAAACTGGTCCGATCCCTGTCAGCACGTCTCACAAAGACACTTGTCCGGACGCTTGCCCGCTCAAGGCTAAAGGCTGCTATGCCTCTTACGGTCCGGTTAATCTCCATTGGAAAAAGCTAAGCAATGGTGAACGTGGCGTAGAGTGGAAAGAGTTCCTTCAGCAGGTGCGGTCTATCTCCCGTGGCGACTTGTGGCGTCACAATCAAGCTGGTGATCTAGTAGGTCAGGATGACGTTATCGACGGCGTTGCGCTAATGGATTTGGTGAAAGCCAACAAAGGACGTCGCGGCTTCACCTACACACATTACCCGATGAACAATTTCATGAACCGCCAGCACGTATTGTCGGCCAATCGTAGCGGC…	100.00%; Adjusted-Interval-0:0/0; hypothetical protein (YP_004327286)
23	GEC_MRC_022	9568	9687	hypothetical protein	120	reverse		Protein	ATGAAACTGTTCACTTGTGCGTTCTCCATTGAAAACTGGCAATCCATCGAAAAAGCTGGCGGAGTGGTCTATACCGCCGGCTGCCTCTGGCTTTCCTACTATGCGAAAGAAAAGATTGTC	100.00%; Adjusted-Interval-0:0/0; hypothetical protein (YP_008869188)
24	GEC_MRC_023	9762	10142	hypothetical protein	381	reverse		Protein	ATGGCTAGACGGCAGCGGCTCCCGTCGTGGGTTCAAGACCAGACCGAGGATGAAACGCCGCTGAGGGATAGGATAGACCCCTACCTTAGCAAGCTTGGCGAAGTCGATAAGCTAGAGGGACAATTGCGACGGGTCAGGGATGCAACGGACCCGGATGAATACAACGAAATGGCTAAGGTGCTGAAAGCCCGACGCCGGAAGATAATGAAGCAACGCGCCCGGGCCTACGGTCTGCCAGAGGATGAGCCTACCAATGTCCAAGGGTACAGCGTACCGGAAGAGGTTCACCGTAGAGCCATCCTGTTAAGCAGTGTAAAACCTTGGATGTTCTGGACCATCCTGTCTTTCTCGATTTTTGTGTGGTTTGTGCTGAAAAACAGT	100.00%; Adjusted-Interval-0:0/0; hypothetical protein (YP_007002545)
25	GEC_MRC_024	<10382	>10525	hypothetical protein	>144	reverse		Protein	...ATGGCACGTTCTATCAAGGCTTCCGACTTCGATTCCGCTTACCAGTTCGAGGCCGCCAAACGTTCCGAACGTAAAGAGTCCCGCAAATCGCGTGACAATCGCAAAGCTAGCCGAGGCCGAGCTTTCGACTTCAGTAGCGATATG...	100.00%; Adjusted-Interval-0:0/0; hypothetical protein (YP_007236544)
26	GEC_MRC_025	10602	10907	hypothetical protein	306	reverse		Protein	ATGGCTAAGTCTGTTAGCGTAGACCGCAAGCGATCCATTCTCGACGAAGCGAAGGATGGCAGTTTCTTCAGTGTGGAGTTTATCAAGGCGGACGGCACCGTTCGGAAAATGACGTGTAAACGTCAGATCAAGTCGGCGTATGCTAACGGCCAGTTTGCTACCCGCAAGCCCACCAGCGCTGGCAAGCCGCACCTGTATACCGCCGCCGAGGTGCTGAACATGGAAGAGGGTAAATCCGCTTTCCGCACTATCAACCTTGAGACTCTGACCCGCGCCAAGGTAAACGGAATCGAGTATAAATTCGAT	100.00%; Adjusted-Interval-0:0/0; hypothetical protein (YP_004327283)
27	GEC_MRC_026	10910	11035	hypothetical protein	126	reverse		Protein	ATGCAAATGTTTTTCAAAACCCGTACCCAAGCCCGTGCAATGGCCACCAATGGCCGTAAAGTGGTAGACAACGGCGCTCAAGCTGAAAAGCGCTGGGCTGTCAAGCTGAACAAAAAGGAGGCTAAG	100.00%; Adjusted-Interval-0:0/0; hypothetical protein (YP_004327282)
28	GEC_MRC_027	11109	11339	hypothetical protein	231	reverse		Protein	ATGACCGTCAGAGTAGGAGATATCGTGGCTATCCGGGGCGACATTCGGAAAAAGCTCGACGGAACGTGCCAATACACGCCCGAACAATTGGTAGGTGGTAAGTTCCTCAAGCATGCCGGCACGGGAGAAATATGGACTGGCCGAGTGAGTAAGATACAAGGTGATATGGCCAAGGTGGGAGGGGCTTGGCGCGGGATCGAATTCTATGTGCTAATTAGTGAAATAAACGCT	100.00%; Adjusted-Interval-0:0/0; hypothetical protein (YP_008859307)
29	GEC_MRC_028	11354	11638	hypothetical protein	285	reverse		Protein	ATGGATAACCTGTCCGTTAAAATCGTTCTGTCGGAACTCAGCTACAAAGCCTTGATTCAAGCCTTCGCCTTGCTTGGCCGAACGCTCGACCTAGACGAGGGGTTGGACGATATACTTAATCTTATTGCGGATGAAATCGCTTTCCGCGACGGCCTGCCGCCTTTCGCAGACGACTGCGATAAAACAGAATGGATGCTCCGTCGATGGGAATCGCTCCCGGTGGTATCGTACAATATCGGGCAGGACGGACCGATTGTCGCTCGGTCTATCGAAGTAAAAACGGCA	100.00%; Adjusted-Interval-0:0/0; hypothetical protein (YP_009224836)
30	GEC_MRC_029	11641	11781	hypothetical protein	141	reverse		Protein	ATGCAAGCTTGGAACGTATACCAGAATGGCCAGTTGATCGATACTGTTTTCTTCGATATCATGTGTGCTGCCGAAGAGGTGCGGAAATCGCTGGTCAACCATGACGGGTATCCGTCTGATATCACTGTGGAGGAGGCCGAG	100.00%; Adjusted-Interval-0:0/0; hypothetical protein (YP_004327280)
31	GEC_MRC_030	11797	12063	hypothetical protein	267	reverse		Protein	ATGAAAGCTCTTTGTAATCATCGGGCACTCTACGCGGCTTACAATCGTAGCGAGCTTGATCGTATTGCGGTAGATTTGAACCGCTACTTCCCTATCGAGAAAGATGATGAATGGGAAGACGGCGCATACATGTATCGTCGCCGCACCTATCTGGTGAAGCATTCGAAGGGTACAGCCCGTTGGCACAGCCTTTACTGCAATGGAACCGTCCAAGGCGTCGGGGTTATCTTTGACGTGAAGTCGGACACACGCTCTTTCCGCACAGCA	100.00%; Adjusted-Interval-0:0/0; hypothetical protein (YP_004327279)
32	GEC_MRC_031	12141	12614	hypothetical protein	474	reverse		Protein	ATGCTACATAGTGAAGCCCGGGCGATGGCCCTACAAGAGATGGACAAGTGGAGCCTCCTCGAACAAGGTTGGAAATTCAGTTTCAATCGCAGGATGAAACGGACGCTAGGCCGTTGTAATCACGCTAAAAAGCTCATAGAGCTAGGTTACAGCTACGTAGCTGCCAATGGAGTGCCTGCGGTATTGGATACTATCCGCCATGAAATAGCTCACGCTAAGGCGGGACCGGATCATGGTCATGATTCCGTATGGAAAGAGTGGTGCGGATTGATTGGCGCTAAACCTGAGCAGTACGCCAGCACAAAGGAAAAAGTAGTCGTCTATCCGTGGCGACTGGCCATCCATCACGGTGGCGGCCAGCTCGAACTACTCAACCATTACGGTTTCAGACGGACTAGC…	99.65%; Adjusted-Interval-0:0/0; hypothetical protein (YP_008857132)
33	GEC_MRC_032	13245	13415	hypothetical protein	171	reverse		Protein	ATGAAGATTGACAACGGTAGCGCGTATGCGTATTGGCTAGCGGATATGAAAGAGTTTGTTTCTCAGATGGATGCCACAGAGATTGAGAAGAGGGCTTGTATAGCATACTTAATTAGCTGGTATCAGCGAAGAGTACTGCACAGAATTAAACGGGAGGAGTACGAGGCGATC	100.00%; Adjusted-Interval-0:0/0; hypothetical protein (YP_007002396)
34	GEC_MRC_033	<13656	14648	hypothetical protein	>993	reverse		Protein	ATGCAATTCAATATATCGAAGCAACTATGGGTAGCTAAAAGCGAGCGGAAGGGCGACTATAAAGGGACGCTTTTGGCATACATGTCTCAAGTGGACTTCAATAAAGATGGTAGCTTGGCTGCCAGCTTCAAGAAAAAGCAGCAGACTGGTATGAGCTGGGCAGGTAAGAATGCCGATACTTGCTTCATAGACAACATCCCTATCTCGGGGCATTTCATCGGGGACAGTGTTGAACGCTGGGTCACTGAGAACAAATACTTCCGTGTAACAGACCCACGGGGTTTCGTTCTGGAGGTTCCGACTGGGAACATCTCTACCTTGCTATTCAACTGCACTGTAGTCAAGGGAGTCATTCAAGAGCCTTGTGTGTGGGTACGGATGGGTTCTCAGCACGTTCTA…	99.21%; Adjusted-Interval-0:0/0; hypothetical protein (QBP28161)
35	GEC_MRC_034	<14818	>15015	hypothetical protein	>198	reverse		Protein	...ATGACTAGCCGCTGGAAAGAGGCCGTGTATCGTAAGTACTCGGCACGTCGTCTGCGGCAGGAACTCGAAGAGTTCAAAGAAGCTAGACGCTTTGCACCAAACCAACGCATCCGTGCATGGTTTGATGCTCATATCGAATTTCTAGAACGCCACTTGGCTATTCGAGAGTCCGGCCAAGCCTACCCAGACGACCTTTGG...	98.87%; Adjusted-Interval-0:0/0; hypothetical protein (QYC95177)
36	GEC_MRC_035	15081	15317	hypothetical protein	237	reverse		Protein	ATGTCTGCGACTAACAAGTGCGTCAACTTCCTCCCTGTCACGCCGGACGGGCGAGTAATCGTCCGATTCGGCAAGAAAAGACTAGGCTGGCTCGGTAAAGAGGGTAAAAAGTGGTATTACTACCCTTATGGATGCGAAGGTAAGATTAAATCAGAGGGGTTTAAGACGCTCGCTGAGATCAAGGCTTGGATTCGAGACCCCTCTGCTGTATGGCCCGGTCCAAAGCCTGAGATTGAC	96.64%; Adjusted-Interval-0:0/0; hypothetical protein (QBJ04698)
37	GEC_MRC_036	15322	15513	hypothetical protein	192	reverse		Protein	ATGAAAGCACAGCCTAAAGAAGTGGAAACCCTGTCTTTCGACAAGCGACCCAAAGCCGGAGATGTTGTTCGACTTCGGTCCGATGGCAAGGCTTACGAAGTGTTCGCTGTGTATCCAACAGCGGTAGGCTGGGAGGCAGCTCTTCGAAGCGTGTACGACAAGACTAAAACTGTAACTGTCGGCATGGAGTGG	96.42%; Adjusted-Interval-0:0/0; hypothetical protein (YP_007236533)
38	GEC_MRC_037	15527	16027	hypothetical protein	501	reverse		Protein	ATGATAAAAGATTTTGTAAAACTCATTGGCTTGTCTGCCGTAGCCTGCCTTCTGCTTGTATGTATTATAGGCATGTTTGTTACAGTTCTGCACAGTGGGGCAGAGATTGTTCAATCTCAGATGGAACAGAAAGACATTATCGTGTCTACCGATGACGGCACCATCAACCTTGGTAGCTCTGTGAAGAGCGAGAAACTGCTGTACAGCATGTGCATCAAGGTTGAAGACCGTAAGCCAGCTTGCGAATTCACCACCAAGGATAAGGTAGTACATGAAGTACGGCAGGTGATGCGCCCGGGCGAGGCTACTGCACGTGACATTAAGATTGCAGTTAACGCAGCAGTGACGTATACTGGAGAGAATGGTCAGAAGGCTACCTCCCTGATCCCTCCGAAAGGT…	99.17%; Adjusted-Interval-0:0/0; hypothetical protein (YP_009200075)
39	GEC_MRC_038	16050	16286	hypothetical protein	237	reverse		Protein	ATGGCCACTACAGAGAAAATTATTGAGTACGTCGAGGTGTGCATATATCGCTTGCAGGAGGACGTGATGGCCTATTCTAAGGGCTTCAGGGACAGAGCCTTGTCTAATCGGACAGGCTACATTCACGGCCTGATTACCATGGCTGAAATGAATGAGCAAGTGAGTATCGAAGACTGCGACAAGCTCCGAGCTAATCTGCGGGACGCTTCTGAAGCAGTGATGAACACATTGGACTTT	100.00%; Adjusted-Interval-0:0/0; hypothetical protein (YP_004327271)
40	GEC_MRC_039	16335	16517	hypothetical protein	183	reverse		Protein	ATGAAGCCTAATGTTGTAGACTCGCTAGGCATTAACATGTGCTACGCCTGCGGAGGTAAACTGTACGTCCGAGGAGTATGCACTATCTACTGCCCTGATTGCGAGAAGGCAACGAAAGATAAACCGTTCGTCAGGATGCAGCTTCTACAGGATATCGCAGACAGTAAGGGGCTTGACACAGAA	95.80%; Adjusted-Interval-0:0/0; hypothetical protein (YP_009224825)
41	GEC_MRC_040	16510	16821	hypothetical protein	312	reverse		Protein	ATGGATATGTTCGATAAATACATGCAAGTTATGTATGACCGGGACGCTTTCTCAAGGCGAGTCGGTGAGTTAGAAAAAGAGGTAGCCGAACTCAAGGCTAAGGTGGCTATCGCTAAGTGTGATATGCGTGTCGTGAAAACCCTACTGGAAGATATCCAATGGGTGTATCAAGACGAAGCTATCTATACTCTACCGGGCTACGTTTGCCCTTGTTGCGGGGAATCTGCAAACTATGGGCATTTCCAAGGCAGCTTCGATAAGAGCCCCTGCCTACTAGCTTGTGTACTGAGCCGGAGTGAAGCATATGAAGCC	100.00%; Adjusted-Interval-0:0/0; hypothetical protein (YP_007002403)
42	GEC_MRC_041	16824	17057	hypothetical protein	234	reverse		Protein	ATGGAACAAACTATTGATAAATCTCGGTATATTGTGCTTGATAACGAAGGTCGGCACGTTCTGACCTTGTGCGAGAAGGCCGCCTATAACCTGCTTAAAGGCGTTCAGTGGACAAAGGACAAGCATGGTCAAATCCATGTAAATGGTGTCACAGGCGTTGAACTCGGAGTTCGTCAAGGGATTATCGCTGAAGTATTCCTGTATCCGGGCTACATCATCCTAGAAGAGGTAGAC	100.00%; Adjusted-Interval-0:0/0; hypothetical protein (YP_007002404)
43	GEC_MRC_042	17060	17290	hypothetical protein	231	reverse		Protein	ATGAAAGAATATTTTAAAAAGCGACTAATGCAGACCAGTGAACCGTTCGATTCAGCGACGCAAGCTATGGACGTAGCGATTGCGTGGGGAGGGGCTAAGTACTGCGAATTCACTTGCGTAACTGCGGATAATCGCGTCATCAGCATCTGGGAGTACAATGACGTAGAGCCTGATAAACCGGTATTCAATGGACAGCAACGAATCTTAGTTCCAACTTTTGAGGAGGTAGTA	100.00%; Adjusted-Interval-0:0/0; hypothetical protein (YP_007002405)
44	GEC_MRC_043	17293	17517	hypothetical protein	225	reverse		Protein	ATGAACAGCAAACTCCGCAAAGAGTTCGATAAATGGTGGGGACAGGACGAGCAAGAAGAACTTCGTAAATCCTGTGCCAAAGGATGGGCGGAATATATCTGGATGGCTAGTCGAAGAAAAGTGAGTGTTGAGCTTCCCGCGCCAGAAGGCGGATTTATCGACATCCAAAAGTACACAATCAATCGCTGCAAAGAAGCTATCCGCGAAACAGGACTGGAGGTGTTT	100.00%; Adjusted-Interval-0:0/0; hypothetical protein (YP_008857120)
45	GEC_MRC_044	17517	17660	hypothetical protein	144	reverse		Protein	ATGAACAAATTCTCTGAAGTGTACTACACTTGGAGCGCAGCGTGCTCTCGTACAAATATCTTGATAGATATGGGATGGACTGCTACAATCCGTCGAGACTTCACTGGCGGGATCAACCCTGTATGGGTTGTGGAGTTCACGCGA	100.00%; Adjusted-Interval-0:0/0; hypothetical protein (YP_008857119)
46	GEC_MRC_045	17738	19480	ribonucleotide reductase alpha subunit Protein	1743	reverse		Protein	ATGAGTAAGAGAGACACATTCAACTATTCCGAAGCTAGGAAAAACAGTCAAGCAGCAGGAGAGACTCCTCTGTGGTATACGACGGCTGGCTACCAGTTGTTCATGAAGAAATATTCAAATGAGGGAGAGTCTGTTCGCTCTCGTTTTGAGACTGTAGCCAGAGCTATGGCTCAGCACGCCCCTACGGTGTATCCTGAGTGGTGGGAGGAGGACGAATACACTAGAGGCAAGGACTGGGAACAGGTATTCTTCGACGTTATGTGGGACGGTTTTGTAAGCCCATCCACTCCGCTTCTGTCGAACGGTGGGCTCCGCAAGAAGGGCACTACGGTATCCTGTGCAGGCGGGTTGATGGACAACAACCTCTATGACCGTTACAATGTAATGACGGAGATTGCA…	100.00%; Adjusted-Interval-0:0/0; ribonucleotide reductase alpha subunit Protein (YP_009224819)
47	GEC_MRC_046	19476	20519	ribonucleotide reductase beta subunit Protein	1044	reverse		Protein	ATGGAAGTTACAAAGGCTCTCGTAGATGAGGCCGATATTTTCAATAAGATCACACAAATCAGGACTCCAACGGAGTCCTATGCCCGGAAATATCCGGTCATTGTCGAACTAGCAAACCAGCAACTAGAAGAGAAGTTGTGGTTCTCTAGCGAAATGAAGGTAGAGCTGGATAAGTTGAACCTGAAGTTTAAGTTGGAACCTCATCAGCTTCACGCTGTAAAGACTGTCCTTCAACTGTTCCTCAAATACGAACTGATCGTAGGTGAGGAGTTTTGGATGGGTAAAGTAGTCCGAACGTTCCCTCGCCCAGAGGTTAAACTAGCGGCTTCGATCCTGTGCATGATGGAATTGGCAGTCCACGCTGAATTCTACAACCAGATCAACGTAGTGCTGGGGATG…	100.00%; Adjusted-Interval-0:0/0; ribonucleotide reductase beta subunit Protein (YP_009224818)
48	GEC_MRC_047	20539	20880	hypothetical protein	342	reverse		Protein	ATGGCAGAATATAACCTGAGTCTGGAAGACCTCATGCTGGTCGATGGCTTCAAAGAGGCGTTCCAGAGTAACAATGAGAAGGTAGTAAGGGAGCATCTGTGGACTAACGGCATGGATGTTAAAAACTACTCGTATGAAATGGTTTTCTGTCAGCATCGCACCCTGATTGGCCGAGTCGTAGAGGGTCTACGATTCTCTGGCTTTGAGCGTACAGACAAGGAGTGGCTGAGCCTCGGTTGCGCCTCTCTGGAAGCTCATATTGCAGCGTGTGATGATAGTAATCTACGGTTCACTCTTCGTAAGATGCGACCAGAGGGATCGACAGAGGCAACGTTCCACAAT	100.00%; Adjusted-Interval-0:0/0; hypothetical protein (YP_004327263)
49	GEC_MRC_048	20886	21830	hypothetical protein	945	reverse		Protein	ATGCAAATTTCTGCAAAAGTGATTCAACACAGTTCCCGGATCGGCCTAGGTACGAAGAATCACAGATTCATCACTACATTCGAACTGGAGTATCCTCGGTTTATTCACAGTGAACTTATGACTCACCGACTTTTTAGTCGAAATGCTGCAAGTAGTCGTGCCATTCCCGTTGCCCATATGATCCGACAGGTGGAAGAGAATCCTGCGATGCCTGTTCACTGGGGAATGAATCAACCGGGTATGCAAGCTGAGTTCGAACTGAGTGAGTGTTTGCAGCGTAGCTCTCAGTACCTGTGGAAGAAGGCTGCAAAGAGTGCGGCTCGGATCGCTAGCGCACTAAATAAAATGGGACTCCACAAGCAGGTGGTTAACCGTCTCCTTGAGCCGTTCCAGATGATG…	100.00%; Adjusted-Interval-0:0/0; hypothetical protein (YP_004327262)
50	GEC_MRC_049	22040	22987	phosphatase Protein	948	reverse		Protein	TTGAGTAACGATATCATCGACGTTCATGCTGGGCAACCGATTTCTCTGGTGCAACGGTCAAAGAATCCTATCAATATTCAATATTGGGACGCCGATACCATCCCTTACGGCACAGTCTTGGTTGTTACCGAGGAAAGGGGTGATATACGAAAGGGAGAATTGGTCGTAAGGCTGGCTAGTAGTGCAGATGATGAGCACTCTGTTAGGGTATGTAGATTCTCTGATTTCTTCCTCCTAATGGAGAGGGGTTATGACGCAGCCAGTCTCGGCGACGTTAAACAAGCGTATGATGTTCTGTTCGAAGATCACCCAGTGACTACCTTTGTTAACTGGGATCGGGCTCAGCCTTTGACAAACAGTGAGCGCTACTACGGAGACTTTCTGATTGGCGGCGACCCT…	100.00%; Adjusted-Interval-0:0/0; phosphatase Protein (AZF89661)
51	GEC_MRC_050	22983	23195	hypothetical protein	213	reverse		Protein	GTGGAAGAGATTGTAAAAGACGAGGCTGCCCTCTCTGGAGACGATCTCATGGTTGACTCGGCAGGGCTTGATGCCCTGCTGGCGTTCCTAGAGAGTCAGTTTAAAGGTCCGAAGGGTGTACTGAAGGGATATGTCACTATGAGAGTGATGTGCGCTAAGATCGAGAGTCTTGACGGGTTTCAAGAGTTGAAAGATATGGAGGTGAACTTTGAG	98.87%; Adjusted-Interval-0:0/0; hypothetical protein (YP_009287350)
52	GEC_MRC_051	23202	23534	hypothetical protein	333	reverse		Protein	ATGACTGATTTCAACATCACCCCTGAGCAAATGGAAGAAGCAATGGCAGGTATGAACCCGGAGCAGCGGGCTCTGGTAGAGAAAGCCTTGACCGACCGTAAATCTCTGGAAGATTCCATCGTGACCGAGGACGGTGAACTGGACTATGGCATGCTTGCACGACACATCCGCACCAGCTTGGGTGATCTGCCTCTGGTAATGGGCGGCCCTGACTTCCTGAAGCTGATGATCTTGGTTGCTGCGATGCCGGAGACCAAAGACGATCTCCTGACTCTGCACATGAACCTGTCCTTCATTCTGGACTGCATTCGTGAATCGATTAGCGACGAGGAG	100.00%; Adjusted-Interval-0:0/0; hypothetical protein (YP_004327259)
53	GEC_MRC_052	23556	23762	hypothetical protein	207	reverse		Protein	ATGGCTGAGTTTTTCCTTGGGGCGGCCCTTGCAGGCTTGTTCTTTATGTTTAGTATCACTGCGAGCTTTACCGCCGAAGATATTGAGAAAGTGACTTCAACATGCGAGAATAACGAAGGCGTCAAGTATTTCGGAGTTGACTTCTTCGGAGACGGTGCTGTACACTGCAACAGCGGCGCTATTTTCAAAATCGACCGCAAATCTAAA	100.00%; Adjusted-Interval-0:0/0; hypothetical protein (YP_004327258)
54	GEC_MRC_053	23777	23956	hypothetical protein	180	reverse		Protein	ATGACAGTTTATAAGTTCTGGTGTGAATGGGATATCGGTATCAATGAGTGCCTGTGGCGAGACTACTACCAGATGGAAGAGGATGTAGCTAAAGCCTTGTCAGACTGCGGGATTGAGGATACTATTGAGGAACTAGAGGGTGCAGGCCTGCTTGGCTTCGACTCTGTTAAAGTGATTGGT	100.00%; Adjusted-Interval-0:0/0; hypothetical protein (YP_008857110)
55	GEC_MRC_054	23956	24732	hypothetical protein	777	reverse		Protein	ATGAGCAGCAAGAAACACTTTGTAATCTCTGATACACAATGCAAGCCGGGTATCAGTCTGGATTACATGGAAGCCATCGGTAAATATATCGTGGCAAAACGTCCCGATGTTGTGATTCACATCGGGGACCACTTTGACCTAGCTAGCCTGTCATCCTACGATAAGGGTAAGCGCTCCTCTGAGGGCCGTAGATACGCCGAAGACGTTCAAGTCGGACGTGAGGGTCTGGATCGGCTGCTTAAGCCTCTGTGGGAGCTACAGGAGCGTCAACGGGCTAATCGGAAGAAGGTGTACCAACCTCGGTTGATTTTCACACTGGGCAACCACGAAGAGCGGGCTGATCGAGCAGCGAACGATAACCCTGAGTTGTATGGCACCGTGGGGAGTGAGGAGCTTGGG…	100.00%; Adjusted-Interval-0:0/0; hypothetical protein (QAU05047)
56	GEC_MRC_055	<24732	>24911	hypothetical protein	>180	reverse		Protein	...GTGCAGCGCGATATTAGTAAAACTATAGCAGAACTTCGGGACTTGATCGAAGCTGTCTCTATGCTCGACGAGGCCTTGGTTATGATGCAGAAAAACGGACTATATGATACGGACTTGTACAAACGTATCGATGCATTTTTGTATTATCAACCGGGCGAGGGCGAGTGGGAGGAAGTAGAA...	100.00%; Adjusted-Interval-0:0/0; hypothetical protein (AXC34666)
57	GEC_MRC_056	24916	25080	hypothetical protein	165	reverse		Protein	ATGAGCATGACTGACCCCCGAGCGTATTTCATCAAACAGGAGCTGGAGGAAGCAACGAAGCTTCTAGAAAGAGCCCTCAACCTTCTAGATAACGTCCATTGCTACGATACAGATGTATACGAGGACATTGCAGCATTCCTCTACGGTCAAGAGTGCGAGGAGGAA	100.00%; Adjusted-Interval-0:0/0; hypothetical protein (YP_004327256)
58	GEC_MRC_057	25080	25514	hypothetical protein	435	reverse		Protein	ATGACCAGTCTAGCTACATATGTTATCCGCCACAAAAAGACCAAAGAGCTTTGGACCACTCCTAAAGGAAAGCGGCAATGGACCACGAAAGGAGGGGCAGCCCGAGCTTGGAGAAACGCATATGAGAGTACTACACTAGGAGCGTACTATGCTAAAAGAGATATGGAACGGTGGCCTGACCTGAACATTCCTTTGATAGTAGGGGCCGCTCCCGCACGTCTGGCCGGCTGGGAAGCAGCATCTTTTAAAAACCAATCAGCTTTCGAGATTGTTGATATTGCTGAATCCCTGAAGCACGAAAGCCAGTTGGTGCTCGATCTACTGAAAGATGTTATTGGGTTCGAAGTGCCAGACCACATCGGAGACGGATATGTCCGACTCACCATTAAAACGTCCACA…	100.00%; Adjusted-Interval-0:0/0; hypothetical protein (QAU05045)
59	GEC_MRC_058	25514	25747	hypothetical protein	234	reverse		Protein	GTGAGAGAGAAGCTTCTTAAAATCATGCGAAAGCTGCCGATCAGAGTACGAGCATCTATTGCTCTGATTTGGATATCCGTGTTCTTCTGGCTCCCGGTTGTAACAGCATTCGTTGCGGGTGCCGTGGACTTCTTTTACACTGCAAAAGCTCAGTTGAAAGAGGGATACTCTATCCTGCTTGATGTTGCCAAGGGAGCTTACCAGTGCATTAAAACGGGAGAGGAGTTGGAGCTA	98.98%; Adjusted-Interval-0:0/0; hypothetical protein (UGL61619)
60	GEC_MRC_059	25747	26142	hypothetical protein	396	reverse		Protein	ATGAACGAGGATCGGGTTTACATTGTAGTAAGAGACGAGGCACCAGAGTACATGGTGCCTACTCTGGTTGCACATAGCATCCTAGGGGCAGACATGGCAATGGTTCTCCTCGGACAGGACCGAGCCGTTCCATCGACGGACCTGCCGTCCCGTCCGTATATGCATGCAGCGGCAAAAACCGCCATTAAGTGGGTGGAGTGGAAACAGTGGAGCTTCCGTAAGATCGTTGTACGAGTTTCTGACAAAGAGTACAATAAGATCAAGCAAATCCCTTTCGTATACGAGGGGTATGAGAGAACCATCTGCAACGGAGAGGGCTCTTGTCTAGTAGTGCCTCCTCTTAGCAAGGAGGAGACTCCGAATGTTCTTAAATTTGCAAAACTGTGGAGGCCTATG	100.00%; Adjusted-Interval-0:0/0; hypothetical protein (YP_007236510)
61	GEC_MRC_060	26142	26702	HNH endonuclease Protein	561	reverse		Protein	ATGAGCGTAAGGCCTCGCCCTTGGGAAGACTTCCCGGGCATTTGGAAGACCGAAGCCGCGTTCTTGAGTTGGGTCAGAGGTGGCATTCGCCGCTACCTCTGGTCTAAGAACCCAGTCAAGCTTGAGTTTGCTAAATCCCGAAGGATCAAGATAGCCAACACCAATGAAAAGAGCAAGCTCAGGAATCCCACTGTATGGGGTTACGTATGCGAGCAGTGTGGCAAGGAGACCCCTCAGTCTAACGTCGAGATCGACCACAAGACAGGAGAATTCTCCCTGAAGCGAGTAGAGGATATCCAATCGTTCGTGGAAGGTGTTGTGTTTGTCCGAATGGAGGACTTAGCTGTCCTGTGCAAACCGTGCCATGAGATCAAGACGTACGCTGAGCGTTACGGACTC…	99.39%; Adjusted-Interval-0:0/0; HNH endonuclease Protein (MBO6558660)
62	GEC_MRC_061	26702	27751	putative exodeoxyribonuclease Protein	1050	reverse		Protein	ATGAGTGAAAAGGAAGAGGATATTGTCCTCATTGACGGCGACCTGATCGCCTTTAAGTGTGCAAGTGTCAACGAGACTCGCTCAATCATCGTTAAAAACAAATTGACCGGAGAAGAAGAGACTTGGAAGAATCGGACGACTTGGCGAGAGAATAACAAGGACAGCGAAGGGTTCAACGAAGACAACTTCGAAATAGAAGACCATCAAGACCCCAAGCACGTATCCTATGGTATCTCTGTTGTTAAGACCATGATCGACCGAATTTGCCGACAAGCCGGGTGCAAGCAGTTCAAGATTCTCCTATCTGGTCCCGACAACTTCAGGGACTCTATCCCTCTGCCACAAGAGTACGAGTTGACCAAAGGGAAGAAGACATTCACACGCGGTGGTCGATACAAA…	99.42%; Adjusted-Interval-0:0/0; putative exodeoxyribonuclease Protein (YP_008857102)
63	GEC_MRC_062	27796	28014	hypothetical protein	219	reverse		Protein	ATGAGCACCCTAGTTATTGTTCGGGTACCTGAATACATTCTAAAAGGCCCTACAGTAAACAACTCCTTCTGCGGGGAGGTCTGGGAACGAGAGCTTTTCAGAGACTTGAAGAGTGCTGCGGGGAGTATCCTCAAAGGAGAGCCGGCTTATGTTACTCTTCCTAACAATGTAAACCCTGACACTCGACAGACAGAGTGGGACATTCAGGTTGTACAGTTC	98.44%; Adjusted-Interval-0:0/0; hypothetical protein (YP_007002424)
64	GEC_MRC_063	28027	28257	hypothetical protein	231	reverse		Protein	ATGCAAATCAATCTCGGTCCTATTTTTCTTCTGGCTGCCATCATTCTGTGCGTACTGAAGTCTGCCGGCGTACTCGCTATCTCTTGGACTCTGGCGCTCATGCCCATCTGGATTCCTTTCGTAATCATGCTGGTTGTTCTTGTAGGTTTTGGCGTGGTAGCTGGTGTGCTTTATGCCATTGGGAGCCGCAGTAAGGTTAAGTACAGTTTTAAAAACAACCTCCGAAAGAAG	100.00%; Adjusted-Interval-0:0/0; hypothetical protein (YP_007002425)
65	GEC_MRC_064	<28329	>29330	hypothetical protein	>1002	reverse		Protein	...ATGGCTTTTAAACTGAACGTAACCACCAACACTCAATCCGGCAACGGCGGCATCCGCAAGGAAGTCGATTGGGATGCTCTGAACAACCATGTCGTTGAAGCTGCCGGCACTGCCGCTAAGGCGCGTTCGATCCCGGGTTATATCTCCGGCATCATCGACCTCGGCGAGCAAGAGCAGAACGATGCAGAGGTTGTGTTCACTGGTACTGCCGAAGATGAAATCCAAATCATCAAGGAATATCCGAACACTTACTTCAAGGATGGACTGGACAAGCAGACTCGTAAGCCTGTACGTCTGAAGTGCTGGCCGCAGCGCGATATGCAACAAATCGCGATCACTGTGGACTTCCCTCAGATCGAGGTAGACAAGAGCCTGTATCTGACCGGTAACAGCAAC…	100.00%; Adjusted-Interval-0:0/0; hypothetical protein (YP_007236922)
66	GEC_MRC_065	29435	30148	hypothetical protein	714	reverse		Protein	ATGTCTGGTGTTATTCCCGGGACTATCGTCAAACTCACTCAAGTGGGATGTGACGTCACCGTTGGCTGGCCAAAGGAAGCCCGATATGTAGGCGCATACGCAGTCGCAGTAGATGGACGCGATATCGGTCTCCCGGAAGGGGAAATCCGGTTCTGCTCCCTCCATTGGTCTATTGACCGAGACGTCAATAATGGACTTGGAGATTACCAGTCGATGCTCGCTGACAACGACCGCTTCGAAATTGTAGCGGTCCCGGGCAAGAAGTATTATGTTAAGGCTGCTGCCGCACGCCCTGACTTGATTTCCCACTACTTGGTTACTTCGGAACCAGCCTTGTACGAAGGCTTCGAGTCGTGCTGGCTAAAGAGCATGTGGGAAGGTGAGAGCCCATTCTGCATG…	99.44%; Adjusted-Interval-0:0/0; hypothetical protein (YP_007002427)
67	GEC_MRC_066	30153	30317	hypothetical protein	165	reverse		Protein	ATGAACACGGCTAGACTCTACGTCTACGGCAAATCGTCTATGGTAGGGATCACTGTTGACAACAAGGCCAATCGAGAGTACTATACCTCTAAAGGCTTCGAGGTATCGGAGACACCGTTAGCACACAAGAGTGTTGCTAACAAATACAAACAGAAAGGAGGTAAA	100.00%; Adjusted-Interval-0:0/0; hypothetical protein (YP_007236503)
68	GEC_MRC_067	30349	30744	hypothetical protein	396	reverse		Protein	ATGACTCTGGCTTTCATTATCTATCTGGTAATGACCGTATTCCCAGCCTTGTCATCGGCTGGTAGCTTTGCCCTGATCGTCACCATCATCGCATGGGTTGCAGGAGGGTTCGTTTACTTGGCATCGATTGGTGGCCGAGAAAATGAGGCAGTTAAAGCTACACTCAAAAATCACCTCCGGCCCTTGACATTCAAGCTGTTTCTACCTATCATTGTAATCGGCCATCTAGTCCCCTCGTCTGAAACGGCATGGTGGATGGTTGGCGGGTACGCTGCACAGAGCCTCTATCAAGCAGACGCTACTCAGCAGGTTCTCAGCGAATCTACTGAACTGCTCGAAGCTCTGGTTAAGCGGGCTAAGAAAGAAACTCTGAAGGCTGTCGAAGGCAGCAGCGAG	99.23%; Adjusted-Interval-0:0/0; hypothetical protein (YP_008859267)
69	GEC_MRC_068	30837	31523	DNA polymerase A family protein	687	reverse		Protein	GTGGCGAAAACCATTGGTGCCGACTTGCAAACTGGTCAACTGGTGTTTGATGCTTTCTGGGATGCTGCATTCCCATTGAAAGCTCTGAAGGACGATCTGACCAAACAGTGGGAAGCCAACGGTAAGAAGTATATTGTTGGAGTGGACGGTCGCCGGGTTCCTACCCGTTCGGCTCACGCTATCCTGAACAGCTTGTTCCAGAGTGGCGGTGTTATCTGTGCTAAACGTGCTATGGTGATTCATGACCAACTGCTGGAGAAAGAAGGTCTGAAGGTTGACTTTTTCAAAGAAGACTGGAAGAACAAGCCGGAATTCTGCCAACAAATGATCGCGTACCACGACGAAGCGCAGTTGGAAGTCACAGCTAAGTCGGTGAGCTTCAAGATGTTCCCTTGGTCC…	99.67%; Adjusted-Interval-0:0/0; DNA polymerase A family protein (YP_009200042)
70	GEC_MRC_069	31811	33817	hypothetical protein	2007	reverse		Protein	ATGCAACAACGATTTGAAACAATCGAGCAATACCTCGAATGGATGGGAAATAACAATGTCACCAACATGACTTGGGATATCGAGTCCACGGGTCTGCTGGATGAAACGTCCATCGACTACACTGCCAGCCCCTACAAGATTAAGCCTAGCTACAAACACCACTGCATTGTAGTGGAGGAGCACGGTGGCAATATTCTGGCATTCTACGATGGGCCGACCTACGTCTTTGACGGGCGAGAGTACACTGAGAGACTGCCGAAAGCGTCTTCCATGCTCCACACTGAAGAAGTTGTGACTCTCAAGGACTACACTCCGGTAGAGTATATTCACCTGCCGCTGAAAGAGTTCAAGAACTATGTGGCCAAGCGTCGGATCAAGCGCGTAGTGGCTCACAACATG…	99.33%; Adjusted-Interval-0:0/0; hypothetical protein (MBO6558668)
71	GEC_MRC_070	33881	35740	AAA family ATPase Protein	1860	reverse		Protein	ATGTCCAAAATGACCGTGGCCCAAATTGCGGCTATGCACGGTATCGATCTGTATTCTGACCACAAGACCGCTTGTCCCCAATGCCGGAAGAAAGGCGCTGACAACAGCGGAGACAACCTAAAGGTCTATGGTACTGATCGTAATACCGGGGAACACAAAGGTGCCTATTGTTGGGCGTGTGGGTACACCTTGCTCTCTGAAGAGCAGGAAAGAGACGCCCGGGGAGAAGACGAAGAGGAGTGGAATTTCGTGGGAACTGAATTTAACGCAGAGATCAATGCTCAAATTAAAGAGCAATGCTCGTATGATCCGCGTGGTTATCGTGGCCTGTCCAAGGAAACTTGCCAGTATTTCGGAGTGCTACATGGTTTCGACCCGGAGACTGGCGAGATTGCAACT…	100.00%; Adjusted-Interval-0:0/0; AAA family ATPase Protein (YP_007003114)
72	GEC_MRC_071	35797	35979	hypothetical protein	183	reverse		Protein	ATGAAGGCTACACTGAGAAACCACAATCTGCTATACATCTACTTCCACACGTTCTCGGAAATGAATGAGTGGTTGACAGAGAACGCTGTAGATCAATGGACAGTCACGACTCTGGGCTCCGGCTATCAGGTGGCTGTTCCTATGGACCGTGCAATGCGGGACCAATACGTCTCGGAGAGGGGT	100.00%; Adjusted-Interval-0:0/0; hypothetical protein (YP_007002431)
73	GEC_MRC_072	35979	36221	hypothetical protein	243	reverse		Protein	ATGAACGGACCCGAGTGCAGATGGTGTGGAGAGAAAACCGAAGCTGAGTTTGTAGACGTTGGGTTTGGATGGATGCAGCAAGTCACTGGAGGCATGTGTCACCAGTGTGGAGGGTATGAGAACGGTCACTACCAGAACGACGGAAGGCTCTCCGAGGTCGAGTTTGCCACCTACTGGAGTGGTCCGTTCGAAGATTATGCGGATTTCTCGCCATTCAATCATATGAGAGAAGGCGACTCGCCA	100.00%; Adjusted-Interval-0:0/0; hypothetical protein (YP_007002432)
74	GEC_MRC_073	36234	36422	hypothetical protein	189	reverse		Protein	ATGAAGAAGGGTGATAAAGTGAGGATCAATGACGACGCTGATACCATCTTCCGGGGCCGTGTTGCCACTATCATCGCAGTAGACGAAGAGGGTTGCGTTATTGATGTGGGCAGCTACGAAGACGAAAGCGGAGAGCTTATCGAGTACCTTCACCTGTTCTTCGAGCGCTCTGAGTTGTCCAAGCAGGCG	100.00%; Adjusted-Interval-0:0/0; hypothetical protein (YP_007236498)
75	GEC_MRC_074	<36412	>36537	hypothetical protein	>126	reverse		Protein	...ATGGCTAAGAAGAACCCGGTGTTCAAGTTTCTAAACACAGTCAACAGGCCCTCGGTAGAGAGGGATAAAACCAAATACAGGCGGAAGCCTAAGCATAAACAGAAGGAGCGATTAAATGAAGAAGGG...	100.00%; Adjusted-Interval-0:0/0; hypothetical protein (YP_009047073)
76	GEC_MRC_075	36658	37077	hypothetical protein	420	reverse		Protein	GTGGCTAGACAGACTTACGAGTCTGCATCAGATAGGGCGGTCGAGGAGGCCGTCCGTTCTGAGCTTGAAGGGCGGTGGAAGTGTTCTCTTCATAAGCTACCTAGAGCCCACTATATGGATTGGGCTGCCTGCCGGAATGGAAAGGTTGTCAGCTTTGTGGAGCTTAAAGCTCGGAACAATGAAATGCAGAAGTACCCCGACTTCTTTGTGTCCCAGATGAAGTGGCTTCATGGGATCGAAATGCAAAGGGTGTTTGACATACCTGCGTTCCTTGTAGTAAAGTGGACGGACTATACAGGATATGTCAAAATGACAGCCAACGGCGTCAACTACATGAGCATGGGAGGCAGGATTGACCGTGGAGATTGGCAAGACCAAGAAGTTATGGTCCATATCCCT…	99.47%; Adjusted-Interval-0:0/0; hypothetical protein (YP_004327239)
77	GEC_MRC_076	37081	37380	hypothetical protein	300	reverse		Protein	ATGAGTCAGAGTAAGCGCGATGAGATTGTAGTTGAAGCACGTGGGCTAGAGAGCTACTTCATTTCCCACTGGAACGGCTGGGATGTGATGGACACTGCTTGTCTCGGATTTTATATCAAACCTGAGTATGTTCTTGACCCGGATATTCGAGAGCTTGAGCCTAGCTTCTTGGAGCTTGATTTCGAGCGTTGCCGTTTCCGATTCTGGGGAAATGAAGACGAAGGCGTGGACGGCAAACTCATGGAGGGCAAGTTGCAGATTATGACCAACTCCTTCGAGTACGTCTTCTTCAAGGAGGTT	100.00%; Adjusted-Interval-0:0/0; hypothetical protein (YP_004327238)
78	GEC_MRC_077	<37386	37547	hypothetical protein	>162	reverse		Protein	ATGGAGTTGTATGACCAGTGGCGTAAGTATATGAGCGTCGTAATCTTAGAAGAAGAAGATAATGAGCGTCAGTGCATGCGGCTTATTGAGGCAGTTGGCGAACTCGATCCCTATATCCAAGATTTCCTAGATTCTTTCTCTATTAAAACTGAAGGAGGTGTG...	100.00%; Adjusted-Interval-0:0/0; hypothetical protein (YP_007236911)
79	GEC_MRC_078	37537	38199	hypothetical protein	663	reverse		Protein	ATGAGCGAGATTATGAAGGTTGAAGTGGGAGATCGGGTGGTCCTTAAGGCCTATTGCGATACATACACTGGATGTGCAAAGCGATGGGCGCAGGCGCATGGTCGTTTGCATGAACTGCTAGCTACGGGGTTTGTAGAAGACAGTTGGGTCCACACCGACGAACTGGCCGGAGGCTTGAAAGGCACCGTTGTGATGACTGAACTGGGACTGAAGGAAGAGTGCTGTGCAGTACGTCTAGACGCCTACACTGACCACAGGGCTGTTGTAGTTGTTGACGCTTCTGATCTTTACATCGCATGTAAGGCAGCAAAAGCTCCCGTAAGCACCCTAGACGAGGCCTTCGGTTGTGACCACGACTACCTTATGGAATCTCCGGCTAACGCTCAGCGACTGAATGAG…	100.00%; Adjusted-Interval-0:0/0; hypothetical protein (YP_004327236)
80	GEC_MRC_079	<38199	>38564	hypothetical protein	>366	reverse		Protein	...ATGGGCGAACCTTTCGTAATTGCGTTCGACTACGACGAGACGATCAGTCTATACCCTTTGGCCTTCCGAGTCGTCATGGATACCTTCAGGGGCTTTGGAGGAGCTTTCAATGTGATCGTAGTCACTGCACGTCACCCTGACAACAGCGGAGAGTTAGAGTGGCTACGGGATTACGGGTTCCCGATCTATTTCACGGCACAGAAGGCAAAGCGCCCATTCATGGAAAATCTTGGAATAAAAGTCTCTGTATGGGTTGACGACAACCCGTTCAGCGTGGATAATGACCTTCCTCCGTGGACAGCGGAGCAATACGACGCCTACCTTGAGGCAAAGAAGCAACGAGCTATCAACAGAGGGAGTAAAGCA...	100.00%; Adjusted-Interval-0:0/0; hypothetical protein (YP_009623499)
81	GEC_MRC_080	38587	38844		258	reverse		ORF	ATGGAAATTATTTCGAGAGGGACGCTCCCTCAAGAGGTTTTGTTTACGGCTAAGTGCCACCACTGCTTGAGCATTCTCCGGGCTAAGAGGTCGGAACTTAAGTATGTTTCGTTCTCATTCGGACGCCCCGGGGAGACTGGGTATTATTTCGCAGAGTGCCCTGTGTGTAACGAAGAGGTGTCTGCTTGGGTTGTGGTTCCTACCAGCCCTGTAGCACCTCCTCCCACTGTAGAGTATATCACAAAGGAGCGTAAATAA
82	GEC_MRC_080	<38870	>39352	hypothetical protein	>483	reverse		Protein	...GTGGAGGAGTCGAAAGCTACCTTCAAAGACCCTTACCCTAGGTTCTTCGACGCTTCTCGTAGGTATGGCGAAACCAACGACTGCATGGTGGTGAGCTTTGCAGTCGTATGGAACACCACCTATGAAAAGGCACACCAGCACCTGAAAGTGAAGTGCAAGCGCGGTTACCGGCAAGGGGCTACTCAGAAGCGCTTCAGCTACGCAGACACTTGGTGCCCTAAGACCCGGATGCTCTACCGGGAGGATGCTAAGGATAAGACTCTTAGGCAGTTTGCTGAGGAAAACCCTGAAGGTCGGTTCTGGATCGCGGTAAAGGGTCACGCTATTGCAATCATCGACGGAGTGTTGTACGATCACACTAATGACAAGAGACGTACCATCTGGCACTGCTGGCAA…	100.00%; Adjusted-Interval-0:0/0; hypothetical protein (KEH13035)
83	GEC_MRC_081	39358	39552	hypothetical protein	195	reverse		Protein	ATGAAACATGTTATTTACCGAGAAGACCTAATCGACCTATTACGCGACCGTATGAAGCTCCAAGCGCTGGAGGCTGGTGGCGTTGACAACTGGGACTGGTATGACGCATCGCTCGTTGACTGCGGGTATTTCGACGACGATGCGCGGGAACTTGAGGTCGAAGCTCTTGCAGATTGCTTCCCAACCGTAGGTGCG	100.00%; Adjusted-Interval-0:0/0; hypothetical protein (YP_007236491)
84	GEC_MRC_082	<40004	>40234	hypothetical protein	>231	forward		Protein	...GTGAAGATCGATATTCGAGACGAGGCAAGGGAAGTCAGCGAGATTGTCTTCGGGGACAATGTAGCCTGTGCCTGCGGGCTTAAAAAGAGCGAATACAGTGACATACCTGTGTATATCACAGACGGTCTACCGGGAGACAGTGGTAGTTGGATCGCGATCCGTGACCTTCTAGATGCTGAGAATCTGCTACTGGCCCTAGAGCGGGCTATTGATCTCGGCTGGTTTAACAAG...	100.00%; Adjusted-Interval-0:0/0; hypothetical protein (QYC95123)
85	GEC_MRC_083	40269	41411	hypothetical protein	1143	forward		Protein	ATGAGTAATTCCCAAGACCGCGTACTTGCCCGAGTAGTTCGTATCGATGATGTGAAGACCCATCCTAACGCTGACAGCCTCGATCTGGCGCTTGTTGGTGGTTGGCAGTGCGTAATCAAACGAGGGGAGTATCAGGCCGGTGATCTGGCAATCTACATTGAAGTGGACTCCATGGTCCCTGTAGACAACCCTATTTTTGAATTCCTGCGTGGCCGTAATATGGTCGAACAAGGTGGAAAAGAGTATTCTCGAATCAAGACCATGAAGCTTCGCAAAGAGCTTAGCCAAGGACTGATCGTACCTGTTCATGCAGCGGGCAGTCCAGAGCCGAAAGTAGACGAAGATGTTACCGATCGAATGGGCATCCTGAAGTATATAAAGCCTTCCGAGCAGGTAGCT…	99.80%; Adjusted-Interval-0:0/0; hypothetical protein (AZF89625)
86	GEC_MRC_084	41417	41569	hypothetical protein	153	forward		Protein	ATGGCTTACTGGGGATGCGGGGAGGTTGATCGAGTTGTGTGCGAATGTTGCGGGAACAACTTCCCTCCCGAGGAGGTTGTAAGCGACGACGGCATGCTAACTTGTGTCGATTGTTATTTTGAAATGTTCTGCGAGGAGGGTGAAGTTAATGAG	100.00%; Adjusted-Interval-0:0/0; hypothetical protein (YP_007002445)
87	GEC_MRC_085	41565	42371	nucleoside triphosphate pyrophosphohydrolase Protein	807	forward		Protein	ATGAGTAGAGTTAAAGATCATATCGAGGAAGCTCATCGCCCAGCTAGCCGAGAGACCACCCACTTGGGTTCTTTCGTCTTGGCCAATGGCGTAAGTGGAGAAAAAGTACCAGCGTTTGTTGTAGCCATGGAGACTCAGGAACTATCCGCTCAGGACAATCTGCCACTCCTATTATACTTTGGTGCCGGTCATGCAGGCTGGAGACCATGGGGAGAAGTGGGCAGCACTTCCCTGCGAATCGACCAGAGACTTATTGATAAGCGCGATTGGGAAGGGGGAGCTGAAGTTGTTAATGCGATTGATGGATATGAAGATTTCTTCTCATACATTGACGAACAAGAGCTTATCAAAAAATTCCACGACGCTTGGATGGAATGGCCTTTCCACACTGCAATTGTT…	99.50%; Adjusted-Interval-0:0/0; nucleoside triphosphate pyrophosphohydrolase Protein (QDF15562)
88	GEC_MRC_086	42376	42693	hypothetical protein	318	forward		Protein	ATGAGCTTGCAGTATGTAGTTAGAGGGGATCAGCATATTGACGAAGATGCTACATATCAGTTAAGCTATCCCGATCTTAAAGCTACGTATGAACGCCTATCGAAGCTGGATGATTCCAGCTTCAAGGCTTCCATGCCGGAGGTTCTACACTTCTGTTGCTTTGTGGCTTGGATAAAAGAAATTCCTAGTTCTTTGTTACTAGGAGACCGAGGATTGATACACTTAATCGCTCATCATATTCATGAAGGAGCAGAAGACGACGGGCCGCAGGCTTTCAAGTCTTTGAGGCATCAGTTCAATACGTTAATGAGACTAGAT	100.00%; Adjusted-Interval-0:0/0; hypothetical protein (YP_007002447)
89	GEC_MRC_087	42709	43017	hypothetical protein	309	forward		Protein	ATGAAACTAGAGGACGTTAAGAAGGGTCAGGTTGTACAGGTTAACTACCTGAACATGGACATTCCAAGACCCACATTCGAGCAACACAACTCGCGCTCCACCGGGGTTGTCGCAGGCGTTGACAGATCAGCGACCTGCCTGAACGTCAAGGTGCTGTTCCATTACGGGGAGCTGGACTGGGGTAACGCTGCCGACATTGAGCTTATCCATTCCGATCCAGAAGATAATGAGCGTCGTAAGAAAAAGGTAAACAAGATTATCTCGAAAATTGACAAGCTGTTTGACGAAGTGTGGGAAGTAACCCAGCAG	99.26%; Adjusted-Interval-0:0/0; hypothetical protein (YP_004327226)
90	GEC_MRC_088	43061	43372	hypothetical protein	312	reverse		Protein	ATGACAAGGAAACAAGACTGGCCGCTAGTTTCAGCAGTCGGGGCTTTGTTTATCTCCCTCCTTGTCTGTATGGCTATTCTGGCTTTCACAGCGATGACTCCCGAGGCTCGGTTTGACTCTGTACGCCAGACCTACGAGATTCGAATTAGCGAATCTGAGCGGCGGTATGAACTCAAACTGAACAGACTACAGGATCAGATAAACTCGGCCTCGTACACACAGGATCGGCAATCCCGTTTGCAATATGAAGAACTCGACTCGCTTAAAAGGAAGATTAGCGAACTTGAGCGGAGAATAAAAGAAAAACAAGAA	100.00%; Adjusted-Interval-0:0/0; hypothetical protein (YP_008857073)
91	GEC_MRC_089	43411	43713	hypothetical protein	303	reverse		Protein	ATGGAAAGTAAAGACGGCAAAGAAGGCCTAATCAAGGTAGCTACACAGGGAGTTATCTCTCTGCTAATTGCTATCCTAATGGCTTGGTCTGGATTCCTAAGTTCCAGTCTTTCTAAGCAGGAAGAACGTATCTTTGCGATGCAAAGAGATATGGTATCCGAGGCAAAACTTAACGCACTAGAGTCGAGATTCAATAGCCGACTTGAAAGTGAAATTAGTAACGTAAGAAGAGAACAACAAGAAACCAACCGGTATTTGATTTTGATTATGAATGCCGTCAAGGGTCGGGATACAGAAACTCAA	100.00%; Adjusted-Interval-0:0/0; hypothetical protein (YP_007002449)
92	GEC_MRC_090	<43706	>43834	hypothetical protein	>129	reverse		Protein	...GTGGAGCAAGATACAGTTAAGGGGCTCGCTAGAGCTTACATTCTAAATACTAACAGTGCTGCCATGTGCAATAGTCAACTACAGACAATAAAGCTATGGGCAGAAGAGCAGAGGGCTCTATATGGAAAG...	99.54%; Adjusted-Interval-0:0/0; hypothetical protein (QBJ04639)
93	GEC_MRC_091	43848	44288	hypothetical protein	441	reverse		Protein	ATGATACTAACTAAACTCAAAAACTACGCCCTCGTAGTAGCTGCCGCAATGGCAGCAGGGTTTGGATATCTGTCGTTCTCTTTGTACGGCGACTTAGCTGTTGCGAAGAATGATATCCAATCTCTTCAAGCTGCGTCTCGACAGATGGAAGAGCAGTTCCAGAAAGAGCGAGCAGGGTGTGAGATCACCACTGGGAGACTAGAGGCACATATAGCCCAAATGAAGAGCCGACAGGAGCTTCTACAAGGCCACCTGTGTGAGCTTGAGTCTCTACCCAACCCAACCCCAAGGGAGACCCAAGAAAATGCCACAGAGACGATCTCTGAGCCTTCTACTGGGGATAGTCTGGACCCTGCTCTTACAAGCTTGCTCGACAGAGCTTTCTGTTCCGCAGTACCA…	100.00%; Adjusted-Interval-0:0/0; hypothetical protein (YP_007236897)
94	GEC_MRC_092	44278	44514	hypothetical protein	237	reverse		Protein	ATGAAGAAGCTATTGAAAAGCTGGAAGTTCTGGGCTGCTGTAGGCTCTGCAACTTTTATGGCTCTGGAGGCCATGGTTCATCTTTGGGAGCCTATCCTTCCTCCCGGCGTATTCGCCGCAGTGGCCACACTGGTAGCTGTCGGTGTAAGAATTTCGGCAGTGTTCGTAACTGCTGGTAAAGTGGAGGAAGCGATTTCGGAAACCATAGAAGATGGCTCAATAGAAAATGATACTAAC	100.00%; Adjusted-Interval-0:0/0; hypothetical protein (YP_007236896)
95	GEC_MRC_093	<44535	>45092	hypothetical protein	>558	reverse		Protein	...ATGGCTCTAACTGAGCAAGACTTCCAATCGGCTGCCGATGATCTCGGAGTCGATGTTGCCAGTGTAAAGGCCGTCACTAAAGTAGAGAGTCGTGGGAGCGGCTTTCTACTTTCTGGCGTCCCTAAGATTCTATTCGAAAGGCACTGGATGTTCAAGCTTCTCAAAAGGAAGCTAGGTCGTGACCCTGAAATAAACGACGTTTGCAACCCTAAAGCTGGAGGATACCTCGGCGGACAAGCGGAGCACGAACGTCTAGATAAAGCAGTCAAAATGGATAGAGACTGCGCACTTCAAAGTGCCTCTTGGGGCCTATTCCAGATTATGGGATTCCATTGGGAGGCACTAGGTTATGCGAGTGTTCAGGCATTTGTCAATGCCCAGTACGCCAGCGAAGGA…	100.00%; Adjusted-Interval-0:0/0; hypothetical protein (YP_007236895)
96	GEC_MRC_094	45112	46608	putative tail fiber protein	1497	reverse	carbohydrate-binding domain	Protein	ATGCCAAACATTATGAAGCCTACGGGAATCAACGCTATCTGGTCTGAAAACGGCCAGAAGGTTGACCCGGGTGCTGTGAAAGTAGGACTAGGCTGGGTTACGGAACTTCCTCCGTACCAGACTGCAAACTTCATTGAATACAAACAAGACCTGTTTAACGCTCACGTCAACCAGCATGGTATCCCCGAATGGGATAGCGTGACAGAGTATCAGGGTAACCTGAGCTACACTCAAGGCGCTAACGGGATCATCTATAAGTGCCTTAGAACCCATTCCGACAAGATTCCAACTGACCCTCTGAACATTACAGCCGGATATTGGCGGGTGGCGTTCGAGGATGCAGGGGAGGCGGCCAAGGTTCAAGCTAACCTTGATCGGCACGTGACAAACTACAACACC…	100.00%; Adjusted-Interval-0:0/0; putativetail fiber protein (YP_009200014)
97		46620	47096		477	reverse		ORF	TTGAGTACATATAAAGGTTATGAGTTTCGCAACGTTGCGTTTAAGCTGCGGGACGGATTCGAGTGTGAAATTAATCATCCCTACTGGGGATGGATTCCCACTTATGTGACCCCTACGGAAAGCAGTGAGCAAACAACAGCGACTTATTATGCTATCGTCGAGGCTATTGCAAGCGGTGCAATCCCTGAGCCAAAGGACGTCACTTTAGAGAGGGCCATAGCCGACGCGGAGCAAATTATAAGACAGAGCAACGATAAATACGCTTATACTGTAGCGAGTTTAGAGTATAAGAAAGAGGCATTGGACTCTTGGATCAACGCTGTTAACTCTTGGGCGGATACTCAGGAGTATCCTTTCGAAGGCTTCCCTCCTGAGCCAGATATCGGTGTTTCTAATCTC…
98	GEC_MRC_095	47104	47478	hypothetical protein	375	reverse		Protein	GTGGAATTCAGAAATGTTGTAAAATACAAAATGGGATTCGAATGTGAGGTGAATCATCCTCAGTGGGGATGGATTCCGTTCTACGCTTGTGACTACGACGATAGAGCCAAACTGGTGTATGATGCAATCACCCGCGCTATCGATAACGGAGAAATTCCAGAGCCGGAGGACGTTACAGATAGAGACCTTGTTGTAGACGCACGTCTGTGGAGAGATAATGAGCTAACCCGCGCTGATCGTCAAGTAGAGATTGCTATCGATGATGAAGACGGAGTAAAAGAAAAGGCTTGGCGTAAGTACCGCTCTGCACTACGTAAGTGGCCTGAGCATAAAGACTTTCCAGCCGAGAAAAGTAAACCAAAAGCTCCCAAGGAG	96.23%; Adjusted-Interval-0:0/0; hypothetical protein (YP_009623483)
99	GEC_MRC_096	47517	49529	putative tail fiber protein	2013	reverse	carbohydrate-binding domain	Protein	ATGGCTGATTACAGTCAACTACCTATTGAAAATATTTGGTCCACAGGCGGGGATATGGTAGCCCCGACCCCTGCGCAGCAGCAAGGCGGATGGGGTATTCAGTCGGTTCCTCGCCAATGGTGGAACTGGAAGTGGAACCTTCACGATACTAACCTAGCGTATTTGCTACAGAAGGGCATCCCAGAGTGGACTAGTACACAAGAGTACATTGCTAACAAATCGTTCTGCACTAGAGGTGGATTTGTTTACAAGGCTGTTCGTACGCATACAGGAAGCGACCCTGCACAAGTTAGTGCCAACTGGGTTCGAGCTTTTGCAGATTACACCACAGCTAGTTCAGCACTAGGGGGCCTGACTCCAAGGGAAGGAGGTATTCCTTTCTTCATTAGCGCTACAGGA…	98.48%; Adjusted-Interval-0:0/0; putative tail fiber protein (ATI16072)
100	GEC_MRC_097	49543	50271	hypothetical protein	729	reverse	Ig-binding domain	Protein	ATGGCTGTCAACCAATTTGACAGAGAAGATTATCTGGAGGTGGCCCGGGAACGGGTCACTGAACAGTTTAAAGAGAAGCCGATCTTTGATCGCTTCCTGCAAGTGCTATTGTCTGGTAAGTTTGATATCCAGAATGCACTGGAAGACCTCCAGACTCTCCGGTCTCTGGACACAGCCACCGGGAAGCAACTGGACATTATCGGAGACATTGTAGGGCGACCACGCGGTCTAGTTTACCAAGATATTTTCAACTATTTTGGATTCGCTGGAACGGAGCGTGCAGGTTCTTTCGGAAGCCTGTCGGACCCTACGGTCGGTGCTCCATGGTACTCGGTCGGTGCTCCAACTGGTAACGCCAGAGAGCCGAGCGATGAAGAGTATCGGATGATCCTGAAAGCA…	100.00%; Adjusted-Interval-0:0/0; hypothetical protein (YP_007236891)
101	GEC_MRC_098	50293	51753	Putative baseplate component Protein	1461	reverse		Protein	ATGGCTGGAATTACAGCAGAAGGTCTAACGATTAAAGACTTGGACCAAATCCTGACAGACTACAGAAACGTAGCCTCTCAGGTCTTCGCCGACCTAGTTTCAACTGGAGACGAAGTTGACACGTCTGGTAACTCTGCTCTAGGCCGTCTGATCGGCGTAGTTGCTCCATCGGACGAAGCTATCTGGGAAGTTATCCAGATGGTGTATAACTCCTTCAACCCGGCAGCCGCAACTGGCGTGGCTCTGGATAACCTAGTATCCTTCTCGGCAATTAGCCGGCATGCTGCACGTCCGACCCGGGCTCAGGTTGTTCTAGAGGGCAACATCGACACCGTTATTAACTCGCCTCCCGCGAAGATGATTTCCAGCAGTACAGGCCGAGTGTTCCACCTACTACAA…	100.00%; Adjusted-Interval-0:0/0; Putativebaseplate component Protein (YP_007236890)
102	GEC_MRC_099	<51758	>52126	hypothetical protein	>369	reverse		Protein	...ATGGACTTGTTTGTCAACCCCGACACACATGACTTGGTTTTTATAAATGGTGAAGCTCCAGTCACTCAACGAATGGTTGATATTGTCGCTCAGCGACTAAAGATCAAACTGTACACATTCTTAGGTGAGTGGTTCTTGGATGATCGGATCGGCATCCCCTACTTCGAGAGGATTCTTGGTAAATCTAGGAGCCTTCCCGCTGTTGACGCGATATTCCAATCTGAGATTATGAGAGACCCCGGCGTCCTTGAGATTACATCTTGGCAGTCAGGGATCGACCCTCACACCCGTGAATACTCCATGGAGTTCACAGTCAGAACCACAGATAATACAGAATCCCTTCCCATCACTTTCAGAATGATAGGAGTT...	100.00%; Adjusted-Interval-0:0/0; hypothetical protein (YP_007236889)
103	GEC_MRC_100	52140	52877	baseplate protein	738	reverse		Protein	ATGAGGAGAACAGGCCTACAAGAGCTTCTGAACCTGCACTCGTCCACAGAAGGTTCGAAGCAGTACACTGCCATACCTTGTGTGGTATTGCGCGTTCTGGACGATTTTAGACGCCTATCTGTCGATGTTAGACCAGTGGTCAACGACCTGTACAAAGACGGCACATCGGAAGAGCAACCAGAGATTCTATCTGTCCCTGTCATTATGCCGGGAACAGCTAACACACTTATCAGCTTCCCATTGAATGTTGGGGATACGGTGTTGTGTGTATTCTCTCAAAGAACTATGGACGTGTTTAAAGGTTCCGCCACCGGACAGCCACACACTCCAAACGATCTTCGTAAGTTCAACATGGCAGACGCCATTGCCATTCCCGGCCTGTTCACCTTCCCTAGATCG…	100.00%; Adjusted-Interval-0:0/0; baseplate protein (YP_007236476)
104	GEC_MRC_101	52877	53791	hypothetical protein	915	reverse		Protein	GTGAAACAATATGACAGAGTGTATAAACTAACGCTCGGTAACACTGAATCCGGGCAAGGTGTAGAGATTACAAACCTCCACCCTGACGGAAGTTTGAACAGAGAGGGACTTCAGTTCCGGTTTGATATCTCTAAAAGTTCAGATAACAAGAAGAGCGGAAACTCGGCGACTGTTGAGATATACAATCTGTCTATTGCCACTCTGAACATTCTTGAAACTGAGTATCTGACGTGCCGACTAGAAGTTGGTTATAAGGAAATGGGAACTTCTGTTGTGCTTGATGGCAACGTGGTTGAAACTTCGACTAGAAAGAGTGGTAACGATTATGTCACTCAGCTTATTCTAGGTGAAGGATATACAGCACTAACAGAGACCAAGCTGAAGGGCACAGTATCTCCG…	99.75%; Adjusted-Interval-0:0/0; hypothetical protein (YP_009287400)
105	GEC_MRC_102	53791	54144	hypothetical protein	354	reverse		Protein	ATGAGCACGACTTATATCGACACACTTCCTCTCTACCAAGACCGGAAGTACAGATACGCAGTAGCTATCGAGGGAATCTCAAGAGTCCTTCAATTCTACTGGAATAGCCGCTCTCGGCAGTGGCACATGGATATATTCGACGAGGAACTTAACCCTATCCTGACAGGACTGGCGGTTGTTCCTCAGTATCCGATCATGGCAGACTACGCCATGCAACATATAGGTTTCAATGGCTACTTCCTACTGATGCCTGTCAACCTAGAACAGGTACAGTATAAGCACGATGCAAGTGACATTGTACCACAGTTTTTCGAACTGCTATACGTGAACGTTGACTTGGAGGATGACGTAGAG	100.00%; Adjusted-Interval-0:0/0; hypothetical protein (YP_007236886)
106	GEC_MRC_103	54153	54911	hypothetical protein	759	reverse		Protein	ATGACAATTGCTATCAAAAGAGAGAACGGAGACCTAATCTGGTTCGACGCTGTTACAGAGTTCGGAAGACAGTACCGTGGCTCTGTGAGTTCCAACCCAATCGAAACGGGAGGAAAAATCACAGACCACATTACTACAGAAAACCCAGTCTTCACTCTTACAGCCGTCGTATCAGACGCAGACTTCAACTTGAACAGGCCCGTTATCAACGACAACGAGGCCCAGACATACAAGATCAACAACAAAGAGTTCGTGAATACGCAGCCGGTAACCATCCCGGCTGTTATCTCAACCTCTAGACTAGACCCTAGCAGAATCTTTCCAGAAGTTATCACTCAGTTTATTCCTCCTGAGATTCCTTCTGCAACTGTCCTCCCTCAAAAGGGTGATAAAGTCGCT…	99.38%; Adjusted-Interval-0:0/0; hypothetical protein (YP_007236473)
107	GEC_MRC_104	54911	57274	putative tape measure protein	2364	reverse		Protein	ATGATTACAGAAAGGATTGCCCAGCTAACTGGGGAACTTAAATTTACAGTCGATTCCCGGCCTCTCACTGCTTTTGACAAGAAGCTCGCTGGGGTCGAAGCCCGGCTAAGAGAATTCTCCAAGCTGACGAACAAGCGGTTTGGAGTTAAGCTAACTCTAGATACAAAAACTCTGAGAGAGGAGCTTGCCAAGGCAGCCACTCAAAGGGTAGTCTTGAAGAACATCGCGGTAGATGCTGCCGCTGTTCGTCTTATCTCTGAGAAGCTTCAAGAAAGACTGAATGCAACGCCGATCAGGTTGAAGTCTGTTAGGCTAGACCTTAGCGGTATCCGAGATCAGAAAAACTTCGTAAAGACGGCTCTCGGCCAGACCAAGGTCGATCTACCGGTTGAACTGGGC…	100.00%; Adjusted-Interval-0:0/0; putativetape measure protein (YP_007236883)
108	GEC_MRC_105	<57274	>57423	hypothetical protein	>150	reverse		Protein	...GTGGCTATCACTCACCCTCTCAAGCTAACGACGTATGGGGAACTGAGTACAGTCCTCACTACAGAAGATTTGTACAACATCCTTGAGGTTATAGACGTTCACGATACTATCACTCAAGTGGCAAAAGAACACGCAGAGGCTGATAAGAAA...	100.00%; Adjusted-Interval-0:0/0; hypothetical protein (YP_009047070)
109	GEC_MRC_106	57534	57902	hypothetical protein	369	reverse		Protein	ATGTTCGGAAACCAACGTACTGTCATCCACAATGGGACAGAATACACTATCAACCTTCTGCCAGCAACTCGCGGTATCAGTGTGCTGAAGCAGCTAACCAGCTTGCTAGGTCCATCCCTTGCCAAGTACCAAGCTGACCATGACTTCTCTGGAGCCATGAAAGAACTGTTCGATAACATCGACAAGGTTCCTGTTGAGAATTTGATCCAGAACCTGATGCTGACAGTTTTCAAAGGTTCTATGGCAATTAACTTCGACACCGAATTCGCTGGCAAGTATGACCTGCTGTACGCACTCACCAAAGATGTGATCGAGTTCAACTTCGGCTCGGTTTTTTCTCTAATCGGTTTCGCAGAGGCACCGACGGTA	100.00%; Adjusted-Interval-0:0/0; hypothetical protein (YP_007002466)
110	GEC_MRC_107	57919	58395	hypothetical protein	477	reverse		Protein	ATGGCTAACACGGTATTGACATACAGCCCATCTGATGTTAAAATTGTCCTTTGTGGGTATGCTCTCACTGGTGTAGTTTCTTTCGAAATGTCTTGGCTTTCGAGACCTTACACAATGGTTCGAGGAATCAGAGGTCACCACACCCGGGTCTTCAATAAAGACCTTTCTGCGCAGATTAGAATCGAGGTTCTTCAGACTTCGGTGTCTAACGATGCATTCTTCTCGCTAGTAGAGCAAGACCGAAGAACACAATCCGCCCGAATCACCTTGTCTGTCAAGGACACTCACGGTAGTACCATGATGAGCACAGATAACGCTTATGTCAATGGCTACCCTAGCATAACATTCACCGATGGAATCGAGAACAGAGTCTGGACTATCGATGTTCTTGACTGGACC…	99.64%; Adjusted-Interval-0:0/0; hypothetical protein (YP_007002467)
111	GEC_MRC_108	58398	58895	hypothetical protein	498	reverse		Protein	TTGATTACCACCTACTCGCCGCGTGACGTGGTTGTAACTCTCGCTGGTATCCATTCCGTGACAGGGTACGCAGAGGGAGAGTTTATCAGAATTGTAAAAGATATTAAGCCTTTCATCAAGCACGGTTCGATGGATGGTGAAATCGCAAGGGTCTACAACAAAGACCAAGGCTGGCGAGTAGAGTTGACAATCATGCAATCCTCGCCGACCAATGATATTCTTTCGATGCTCTACAACGTAGACATTGCAACCCGAATGGGAAAATTCCCACTGATGATTAAGGACACGAAGGGTTCCACAAGCTTCCTAGCTCTGACAGCATGGGTGGAAGACTTGCCTAGGGTGTCTTTCTCTGGACAACTGGAGACCCGCACTTGGATTCTAGGGTGCTCTGAGGTC…	100.00%; Adjusted-Interval-0:0/0; hypothetical protein (YP_007236880)
112	GEC_MRC_109	58973	59494	hypothetical protein	522	reverse		Protein	ATGGCTGTTCAACGTCTAGCTACATTCTCTCCAGCCGATGTTACCATTGTTATCACTCACCCTGCAACTGGTGAGAGCATGGTTCTCGGCGGATTCAGCGAAGACAGTATCGTTAACATTGAAAGAAACGCTGACACTTACGTGATGTATACCGGAGCCGACAACACATCGACTCGCGTCTACAACGCCTCTAAGTCTGCTACTCTAACTGTTAGCCTTCAACAAACTTCGCCTTCGAACGACTTCCTGACTGCTCTTTACAACTACGACGACGCCCGTCGTTCGTCTGAGGGATTGTTCACAATCCACGTTAAAGACAACTCTGGTCGTTCCGACTACTTCAGTGATGACGCCTATGTCGGTGTTGTTCCGGGTTCTAACTTCTCGAACAGCATGCAG…	100.00%; Adjusted-Interval-0:0/0; hypothetical protein (YP_004327205)
113	GEC_MRC_110	59528	60811	hypothetical protein	1284	reverse		Protein	ATGACTGTTCTTACTGATGTAATTGACATTCAGATCAGCCGTGAGACTGCTGCTGTCGCACAGACAAACTTCAACGTTCCTCTGTTCATCGCTTCTCACACAAACTTCTCGGAACGTGCCAGAGTCTACAACAGCCTGAAAGGTGTCGCTGAAGACTTCGGAGAATCCGATCCAACATATCTTGCCGCTGTTCGCTACTTCGGTCAAGCTCTCAAGCCTCGCAGTCTAGTTATCGGACGCAGACAAGTTCCTTCTGCTACCGTCTCTGTCAGTGTTGTTCAGGAAGGACAAAGCTACGTCCTTACCGTTAACGGACTACCTGTCAGCTATGTTAGCCAGCAAGACGACACTGCCACCCTGATTGCAACTGGCCTAAAAGCTGCATATGATGTTACCCCT…	100.00%; Adjusted-Interval-0:0/0; hypothetical protein (YP_009598040)
114	GEC_MRC_111	60827	61387	hypothetical protein	561	reverse		Protein	ATGATCCATACAGAGCTAGAAAACTCTCTCTATCTTATGATAAAAGAGTTGTTCCCTGATTGGCGTGTTATCCAAGCATACACAAACAATCAGGAACCGCAAACCCCTTATCTGGCTATCGATATTAAGAAGCTGGATGAACTGGGAAGGGAAAATGTCTCCAACATGAGCGATCCCATTAGTCCTTCGCATGGAACTGTTCAAGTTCAACAGGACTTCGCAGCCAAGGTCGTATTCGAACTAGTTGGCAAGTATGGAGAGACAGCAAGTGTCTCTGACATGGCAATGGCGATTACTCGGGCTCTGCGTACTCCAGCAGGACACGCCGCCCAAAGAAAGTTCAATCTATCCCTTTTCAAACTCCCCAGCACAAAACGAGTTCCAATGCTGAGAGAGACA…	100.00%; Adjusted-Interval-0:0/0; hypothetical protein (YP_009598039)
115	GEC_MRC_112	61387	61764	hypothetical protein	378	reverse		Protein	ATGCTCTACCCAACCTTCGCTATGACAAACTATGTCAGCCTAGACCTAATCAGGCGAGGCCAGCCCGGCGATGATGGTTTCGGAAGACCCACGCCTCCTGTTGAGACGACTGTAACCATTACAGCCAACGTTCAGCCTATCGAGAAGTCCACAGACACTAGAATCCTACCAGAGGCCGACAGAAGTAAAGCTTGCTTCAAGGTGTATACCAGAGGCGAAGAGATTCGTCAATTGAAGGAAGGCCCTAACGGATGGAGTGCAGACAGATTCGAGTGGGAAGGTGAACTGTACGAGGTTATGAAAGTCATCAACTATTCGATGGGCATTCTGAACCATTACAAAGCAATTTGCATGAGAGTAGAGAGGAACAGTACAGCA	96.42%; Adjusted-Interval-0:0/0; hypothetical protein (QBP28078)
116	GEC_MRC_113	<61767	>62177	RNA polymerase Protein	>411	reverse		Protein	...GTGGAGGCTCTAGACGGAACAACGGTAGAAGTTGGTTTCTTCCCCGAGGACCGATACGGTTCTGAAAATGGAAACCTACCAGTTGCACAAGTTGCAGCTTACAACGAATTCGGCACTACTCGCAACCCAACCCGGCCATTTATGGCTCCAACCTTCGAAGAGTTCACCTCTCAGTTCCATTTCGCAAGACTGATGAAATCAACGTTTGAGAACGTTATCCGCGATGGAAGACAGTTGAACACCTTCTTGAAGAAGCTTGGTAAAATGGTTGCTGAGCAGATGCAAGTCAACATTGAAGACTATCCCGGCTCTAACAGTCCTGCTTGGGCTGCATACAAAGGATTCAACGATCCTCTGTTCCATACAGGGAAGATGCTTGAGTCGGTTAAGTTCCAA…	97.25%; Adjusted-Interval-0:0/0; RNA polymerase Protein (QAY01722)
117	GEC_MRC_114	62218	62691	hypothetical protein	474	reverse	Ig-binding domain	Protein	ATGGCTTACACTGGTGATCCAGCAAACAACCCTATCGACCGTCTACGAGAGATTGTAGGGGACGTGTGGGAGCCTCCGATGCTTTCCGACGAAACCTATCAATGGGTGTTGGACAAGAACGAAGGCAACGAAAGACGAGCCGCACTTGAACTTATGCGTATGATGCTCTTCCGCCTGACAAGGGGAATGAGAGAACGCACAGGTGATATCGAAGTATACGGGGCTGAGTATTTCAACAACTACTTGAAAGCTCTCCAGCTTATCCTCAAAGACCCGAACATTGCAATCTCCTTGGCCGTGCCATATGCTGGCGGCATTTCCAAATCAGACATGCTGGCTAATGACCTAGATTGCGACAATGTAACTCGGGAATTCTACATCGGTTTTGCAAGGCGGGAG…	100.00%; Adjusted-Interval-0:0/0; hypothetical protein (YP_009598037)
118	GEC_MRC_115	62744	63775	hypothetical protein	1032	reverse	Major capsid protein	Protein	ATGCCTAACACTCGTTCCTACCTAAACGATGGTCAGTTCTACATTGCCGACCAGACTGAAAACCTGCTTATCATCCCGAACACTTGGACCCTCGTCGAGAACATGGGCGTCTTCACAAGTGAAGGTGTGACTCAGAACACTGTCCAGTTCGAAGAGATCGAAACTCGTTACGGTCTGGTTAAGGACGCCATCCGTGGAACTCGTCACCAAGTTGCTAGCGACCAACGTCGTCAACTGCGTGCCTTCGCGATTCCGCACTTCAACCAAGACGACTACATCACTCCAGAGGACATTCAAGGTAAGCGCGCTTTCGGTGCTGACCGCGAAGAAACTCTGAACGAGGTTCGTGCTCGTAAGCTGGAAACCATCCGTCGCAACTGGGCTAACACCGCTGAAGTT…	100.00%; Adjusted-Interval-0:0/0; hypothetical protein (QBP28075)
119	GEC_MRC_116	63821	64228	hypothetical protein	408	reverse		Protein	ATGGCTCAAAACATTATCGCAAAAGATCATCAGCGTCTTAGCAACTGGCTGAAAGAAGAACAAATGGGCCACCGTGGCCTGTTCTACACTCGCGAAACTCTGCCTGTCGCTGACATTGATGTTAAAACAACTGGTTCTGTCCTAGACAGCACTGGCAAGCTGGTAACTAAGGCTACTATCGCCGACGCTACCTACATCCTAATGACCGACCTGCACGACTATGCCAACGCTCAGATGAGCCACGCTGTCGTCCTTGCTCGCGGTTTTGCCAAGATCGGCTCCAAGGCTGTTATCTTCGGTGCTGACGTTGACGACGCTGATAAAGCTACCGTCTTTGAAGCTTTCAAAGCCAAGAACATCTTCGCCGTTGACCAGATCGAAGGCGCATTCGAGAACGTT…	100.00%; Adjusted-Interval-0:0/0; hypothetical protein (YP_004327198)
120	GEC_MRC_117	64259	65173	hypothetical protein	915	reverse		Protein	ATGACCGTAAAAGCAAAACGTAAACTGACCGATATCAAGTTTGAACACGAAGGTGCTCATGTCGCTCTGGTCAGTAAGCTCCAAGGTGGTGCAGCCAACGGGCACACTACTCTAATCACAAAAGCTACCAATGGCGTAACTGAAGAGCTTATCGATAAAGCTGCTGAAGTTACAGTCACAATGCAGTTCCCTGAGTTCCTTCGTAAGTTCTTCGGGATGTATTATGAAGATGCCGAAGTTCTCTCTGTTGCCATGGGATATGGCAGAACGGAGTATCCAGAACTAGATCACAAAGACTGGATCGACCAGCGGGTCGAGTCTATGTCCATTCTTAAGTCGGTTTATAAATCGGCTGACCTGAATCAAGCTCTCTCCGAGCTTACCCCTGAGCAGACCCTT…	100.00%; Adjusted-Interval-0:0/0; hypothetical protein (YP_007002478)
121	GEC_MRC_118	65173	65640	putative methyltransferase Protein	468	reverse		Protein	ATGCTGACTCTTGAAAGTGTTATTGAAGCTCTCAGCAATGCTTTCGGGGCTCCCGCCAAGGCGGAAGAAGCCCCGGCTGTAGAGGTCACAAAGTCCCTAGACAATGAAAAGAGGATGGCTTTGTTTGTCGTTCTTGAGCCCCAAGAAGGCGACTCCACGACTGACCTACACGCAGACACCTACTCCGAAGAGGAAGTAGAGAAAGCTTGCATCAACTTCAATACTCATTGCAACGTAGCTAATATCTTCCACAAGATTGAAACACAGGAAGCTGAGATTGTCCAGTCCTTCATCGCTCCATCCGCATTCACAACTGACGACGGAAGAGAGATCAAGAAAGGTACATGGCTCCAGTGGTGGCACTTCCCTGAAGGCTCTGAAGTAGCCGATGCACTATGG…	100.00%; Adjusted-Interval-0:0/0; putativemethyltransferase Protein (YP_007002479)
122	GEC_MRC_119	65653	67089	hypothetical protein	1437	reverse		Protein	ATGGCCGAGACTGAAAAAACAGCACCGGGTATCCCGCGACTTCGCCTAGGCGAGATTGGTAGTACAGGCCTTAAACAAGTCAATGGTACTATTCTGGAAGAACGCCGACCAGAACTTCGGTTCCCTAGGGCATGCAGAACATTCCAAATGATGGCGGAAGACCCTACCATCAAATCAGCACTCGATCTCTTCGAAATGATGATGAGCAGGGTTGACTGGGAAGTTGATCTAGGAGTTGACCCCGACGAGGCTATGAAGGCCCGGGGTAAGTTCCTGAAAGAGTGCATGCATGACATGGAACACAGTTGGTACTCCTTCATCAAAGAGGTCACTAGCTTCTACACCTACGGATTCTCCGTACATGAAATGGTGTTTAAGCGACGTGAAGGATACCCTGTA…	100.00%; Adjusted-Interval-0:0/0; hypothetical protein (YP_007236869)
123	GEC_MRC_120	67105	68622	terminase large subunit Protein	1518	reverse		Protein	ATGGAAAACACTAAGGTTCCTGATAAAAAACTCGGACCAATCGCGCTAGCGCTTAAAGAGGCCAGAGAGAATTTCGATCTCAGCCCTCATGTTATTGGTCCAAAATCTTTCAAACAGAAAGAGTTCACAGACAGCGATGCAAAGATCACTGTATTCGGTGGTGCTGCTGGTGCTGGTAAGTCTTATCTCGGTGTAATGGACTTCATGAAATATATCCATGATCCTAACTTCCGAGGTGTAATGACTCGTCGTACTACTCCTCAGATTAAAGGCCCGGGTGGTCTGCTTGAAAAAGCAACAGACCTATTCAAGCTCGTTGACCCTAAAGTCAAGTGGAAAGACAAAGACGGCAAGTTTGTGTTCTCTTCTGGTGCAGTTATTTTCCTTCGACACTTCGAA…	100.00%; Adjusted-Interval-0:0/0; terminase large subunit Protein (YP_007002481)
124	GEC_MRC_121	68827	>69162	hypothetical protein	>336	forward		Protein	ATGTTGTGGAATCGAACCACCTATCGCTCTGCTGCGAGAGCCCGCTATTCTCGCTTTACTGGCTTACGATCCAGAGAGCCTAAAAGCGTCAACGCGATATACCATTGCACGACATTGGTTGGAGGCGGGGACTCGAACCCCAACAATCGGGTCACAACCGAAAGGCAGCATCCGGGCTACACAATCTCCACACGAATAATGCCAAGCCGGCTGAAAGCACATACGGAGGAATGTTCCGGCTTGGACTTGATTGGAGCAGTTACCGGGGATCGAACCCGGAACACCAGATTGAAAGTCTGGCGATTTAACCAATTAATCTATAACTGCTTTATTTGG...	100.00%; Adjusted-Interval-0:0/0; hypothetical protein (YP_008869213)
125	GEC_MRC_122	<69890	>70003	hypothetical protein	>114	forward		Protein	...TTGTATTCGGTTATGAGCCGAGTGACAGCGCCAGCCAGTCTTAACGCTCTCGCTATTTGGTGGTCGAAGGAAGGAATTGAACCTCTAGCCTATGGCGTCCGGGTTACAGCCGGA...	98.46%; Adjusted-Interval-0:0/0; hypothetical protein (YP_008857216)
126		71013	71147		135	reverse		ORF	GTGAGCGTAATTGGCAACCTACTGGATTCCAAATCCTCGTATTCTCTGTTCGAATCGGAGTCGGCCCGCCAAACACTGGAGATTGAATCCTTCTTGGACCAGTCTCGCAGCCGGAGAGCTAGGCTATGCTGCTAG
127	GEC_MRC_123	71317	71637	hypothetical protein	321	reverse		Protein	ATGACTCAAGAAAGAAACAAGGGTGGTCGCCCTACGAATGCCGAGCTAGAAGCCCGGGGTATCATTCAAACAGACCTAAAAGCAGGACTCAGACTTCTAAAGAAGAGCTTTGCAGAGAACATTAGGTTCCTACAAGAGCAATCTGACAATCCTGAGGTTTCTCTACAAATGAGAATCAAGCTCAAGAAAGAGCTTTCTGATATGTTCGTCGCTTACTACAAAGCTGACATTGCACTCAAAAAAGAGCTTGCAAAAGGAACAGAATCAGGAGATAATGAGAACACTGAAGAGGACAAGACTCCCGGAGTAGTTCTCGCGTTT	100.00%; Adjusted-Interval-0:0/0; hypothetical protein (YP_007002483)
128	GEC_MRC_124	72443	72907	hypothetical protein	465	forward		Protein	ATGCAAGTTATCAATATCGTAGAATACAACCCTATCGTCTGGCTTCGCTCGATTCACGCCCACATGAAGGAAGGTTTCCGTGTCGTTCGGTCGATTGAAGGCTATCCTGTGTACGGTACCCTCTGTCAAGTGCAGATGTTCCGGCAGGAAGGCGTCAGCCCTGAGATTGAAAAAGAGCTTGACGGCAATGAGGTCATTGTGCAAGAATGGGACGTTTTCAGCCTTCTGATGGGCATGCAAAATGCTTTCGATCAAGGTTTCCGCATTGATCTCGAAGACCCTCATTTCGCCAATATGAATTTCGCTCTCAAGTCTGTCAAGATGGTCCGAGAAGGCGCAGAGAAGCAGACTGAGGAAAAGTCTACAGAAGTAGCTAAGGAAGCTCCTGTAGAGGAAGTC…	100.00%; Adjusted-Interval-0:0/0; hypothetical protein (YP_007236454)
129	GEC_MRC_125	72907	73260	hypothetical protein	354	forward		Protein	ATGAAGTTTAACAAAGCACAACGTGAGTTTTTCAAAGACTACGCAATCCAGACTGTGAAGTCTACCCTGATGCAGGTTGCAGCCCAGAACGGCCTAGAGATCAATCAGGAAGCTCTGGATCGCGCTATGGAAGTCGTAAACCTCGAACCTCTAGCGGAAGCAGCCGGGACTGCGTTCTTGGAACGAGTAGACTTTAAAACCCTCGTCAAGGTTGACAAGTTTGTACGCACTGAAGAATTCCTGAGTGTAGCTCAGGCTGGTGCAGAAGTTGGTGAAGCTGTCAGCGGAGAGCTGAGCACAATCCTCCTTCCATTCTTTGCAATGCTGGGCTCTGGCCAGAAAGAAAGCGAGGAG	100.00%; Adjusted-Interval-0:0/0; hypothetical protein (YP_007002485)
130	GEC_MRC_126	73311	73856	ATP-dependent Clp protease proteolytic subunit Protein	546	forward		Protein	ATGCCTGTTTCATGTACACAAAGTGTTAGCAATCGTTACTCCATCCTTCTGCCATACGTAATAAAGAGCCTCGAAGAACTCACAGAGGAGCTTTGGACCCTTGAAAATGCAGGTCAGAATGATGAAGTGTACATCACCATTAACGGATGCGGTGGACAGGTAGAGACCGCCAACGCTATAATCCGAGCGATCAAGGAGTGTCAAGCTCCAGTGCATGCCCGTCTTGAAGGCGAGTGTGCGTCTGCCATGACTGCCATAGCGCTAGCCTGCGACTCCGTTGAGATCGACCAGTTCACATATTTCATGATCCACGCGCCTTCTTTTGGCGTTATATCTGCTGATTTCAGGAATAGCCTGAGGAATGCAGCGTTTAGCTCAGCGTGGTGCGATAAATGGGTA…	100.00%; Adjusted-Interval-0:0/0; ATP-dependent Clp protease proteolytic subunit Protein (YP_009287425)
131	GEC_MRC_127	73919	74101	hypothetical protein	183	forward		Protein	ATGTTCGAACTTATGCAGGAGTTGGAGGGTCAGGCTATTGACAACAGTAAAGAAGGCGTGTACCTTCAGAAGATCAGAAAGGAGTGGAAATATGTTGAGGATTACATCCATGCTCTGGAGGAACTGGCGCTGTCGGTTATGCCTTCCGAGCTGCTAAAAGAGATTCAGGAGGATTGCGGAGTA	100.00%; Adjusted-Interval-0:0/0; hypothetical protein (YP_007002487)
132	GEC_MRC_128	<74101	>74391	hypothetical protein	>291	forward		Protein	...ATGAGAGACGAGTTTGAAGCGTGGTTCGTGCGTAACTACGCGGCCCAAATTAAGGATGGGCACCATGGCTTCACCCTTGATCGATATGAGCATCCGCCGCATCAATACATCCACGACACACCACATCATGACTGGCGGATATGGCAAGCCAGCCGCGCGGCTCTGAGGGTGGAGTTGCCGGAGAAAATGGAGCCCACAAGAAACATCTACGGCAACCTGATAATCGGCAGCTACAACGCAGTGCTTGATGCCGTGAAAGAAGCCCTCCAGCAAGCCGGAATCGAGGTGAAG...	100.00%; Adjusted-Interval-0:0/0; hypothetical protein (YP_007236859)
133	GEC_MRC_129	74395	74577	hypothetical protein	183	forward		Protein	ATGGCGACGCGAACAGTTCACTACGACGAGTGGGACGGCGGCACAGAAGCGGACAGTGAAGAACCGTATGACGTCTTCTGTGGCACCGATGGCGACTTCGAGGAGAAGAACTTCTCCCGCTACCGCAATCATATCACCTGCAAACGATGCCTTAAGTTGCTGGACAAGAAGAAGGAGGCTGCC	100.00%; Adjusted-Interval-0:0/0; hypothetical protein (WP_016064770)
134	GEC_MRC_130	74615	74890	hypothetical protein	276	forward		Protein	ATGAATAGTGTATGGGTGATATTTGGACAACTCTGGGACGACTACAGTGGAGAGTTCGATCTCCACATGCTTGGGGTACTGGGCAATACCAAAGCGGAGACTATCCGCAGGGTTGTATCGTCCTACCCGGGCTTGCCAGAACCAGACGAGGAGCTTCTTGATTGCATCGTAGCGGGCCTGATTGTAAACGCAGAGTGTGAAGTAGACATTCCGTGCGGGAAGACAGGAAAAGACGAGTGGGTTATGTATTCTATTCGTAAGAAGGAGGTGTACCAA	100.00%; Adjusted-Interval-0:0/0; hypothetical protein (YP_004327184)
135	GEC_MRC_131	74890	75165	hypothetical protein	276	forward		Protein	ATGAGTAACCTAGTGTGGGAACTTGTATGGGAAGAAGATTACGAGCCTGACAGTAGAATGGGTCTGTGGATTGGGAACCCTCCGAGTGTAGAGCAGTTAGCTGAAGTACTCCTAGGTGCGGACTGGAGACTGACAGAGGACAAAGTAGAGGAGGCCGCTCACAGCCTTCTGAAGAGTGGTGGTTACAAAGTGTCTCAATACCACGCTCTGAGTCTCGATAGCTTCTTTGCAGATACTGGACTAGGAAAGGAGGTAGAAATTGACCTCGAAGAACTC	100.00%; Adjusted-Interval-0:0/0; hypothetical protein (YP_007236857)
136	GEC_MRC_132	75149	75496	hypothetical protein	348	forward		Protein	TTGACCTCGAAGAACTCTGATCTTTCAACTCAGATGATTGATAAAATCATTGCAAAAGAGTCGGTAGTGGGGCAGTATACAGTGGCTAAGCAGAAGGTGACTGTGATCGACTATGAAGAGTTTTCACGTCTGGACTTCCAGCCCCCGGCCACTTGGTTTATCAAGGATGCATCTGGCTACTACATCTTTGTCCACACGTCTCAGCGAGCTAAGGCCCAAGCGTGGATAGATGAAGAGTATGGCAAAGGGCGTTACACCGTCAATGCCAGCCGAGTGCAGAAGAAACACAACACGGGCGAGGGGAGCAAGCCAGCTTACGGCGTAGCCACTCGTCGCGGACAGAAGCGA	100.00%; Adjusted-Interval-0:0/0; hypothetical protein (YP_007236856)
137	GEC_MRC_133	75508	75774	hypothetical protein	267	forward		Protein	ATGAAAGTAGTAAAACGTAACGGTCACAAGTTGGAGTTGGAGAGCGACGAGATCAATATGCTGGTAGGACTTCTTGGTCACCTCTCGGCTTCGGCTGCGACCACGGACTTGGGTTGGTTTATGGAAGACCTCTACCAAGAGCTTGAGGTTAAAAGTGATCCGGAGGCGGTGAATAAATACGAGCAGGAGTTTCGGGCAAAGGCCTACGGCAGTGATGATCCCTCGGACTTCGTTATTTTAATCAAGGGTGCAGATGGAGAGTACAAA	100.00%; Adjusted-Interval-0:0/0; hypothetical protein (YP_007002493)
138	GEC_MRC_134	75774	75983	hypothetical protein	210	forward		Protein	ATGAAGGACGTAGCAGGAAGGGATATCGAGATCGGCGACGCAGTAGCATTCTGCCTAGGCGGAACTGGAATGGTTATGCTGGTAGGCGAGGTGGTTGCAATCAATCCTAAGACTGTCAGTGTTAAAGCTGAAGCGTGGGACAAGTGGAGCGGAAAGCCATCAGTGCAAGTGTTCCTTCGCCGGGGCGATGCCGTTTGTAAAGTAGAAAAC	100.00%; Adjusted-Interval-0:0/0; hypothetical protein (YP_004327181)
139	GEC_MRC_135	75996	76229	hypothetical protein	234	forward		Protein	ATGACTGAACCGACTGAACCCACTGTAATGCGCATCGACGATGTGATCGAGGCTCTACAGACTCTTCGCACTGTGTATGGCAACTTGAAGGTAGCGGAGATTGAACACGGAGACCCGACTTGGAGCTATTACCCGCCTAGCGTTGTCTATTTGACAGACACTGACGAGTACTACATGGAATTCGCGTGCCCTGAAGACGGGTACTACGAGGAGATCGCGGTTCTAATTGGAGGC	99.05%; Adjusted-Interval-0:0/0; hypothetical protein (YP_007236444)
140	GEC_MRC_136	76235	76648	putative CMP/dCMP deaminase, zinc-binding Protein	414	forward		Protein	GTGAAGGTCAAGCATATTAAAGCTTACATGGAGGCCGCTGAGGCCTTCGCTAAGTGCAGCGACTCGACTCGTTCCAAGGTTGGTGCAGTTCTAGTAAAACGTAACCGTATCATCAGTTGCGGGTATAATGCCCTTCCAGAGCACCTAAACGGGCCGCTGGAGGACGAAACGGGAGTAACCAAGGCAGAGGTGAGGCATGCCGAAGAAAACGCACTGAGGGCTCTTATACGCAGCCCTGAGAGTGCCCAAGGGGCTACCCTGTTCGTCACTCACTCTTGCTGTAAAAATTGTGCTATCTCGGTGGTTGAAGCTGGGATCAAAGTAGTGTACTATAAGCACGAATATCGGCTCGACGAAGGTCTTAGGCACCTACGGGAGAATGATGTTCTTGTCATCAAA…	99.44%; Adjusted-Interval-0:0/0; putative CMP/dCMP deaminase, zinc-binding Protein (YP_004327179)
141	GEC_MRC_137	76648	77853	DNA ligase Protein	1206	forward		Protein	ATGAGTTATTTTCAACGACTGTATGGACTCGACAAGAAAGGCGGGTTCAAGGAGTGGACTGTAGAGGTGGTCGGAGAGGAAGACGGTAGCTTCAATATCGTCGTGAAATACGGCAAAGAACATGGAGCCATGACCTCTCAGGTTACCAACATCCGAGTTGGTAAGCAGAAACGCTCTGTAGAGGAGCAGGCCGTGTCTGAGGCTCAGTCCAAGGTGAGCAAGCAGTTGGACAAGGGTTATCGTGCAACCAAGGAAGAACTCAACGATCTCCCTGTTATGGCTATGCTCGCAAAACCGCTTGATCCCGCTAAATACAAAGAGGGGTATGGCTCTCCTAAACTAGACGGCCTGCGTTGCATGGCTAAGAAAGCCAATGGCGTAGTTACGCTAGCGTCTCGC…	100.00%; Adjusted-Interval-0:0/0; DNA ligase Protein (YP_007002497)
142	GEC_MRC_138	77869	78330	hypothetical protein	462	forward		Protein	ATGTTCAACGCTAAGTCTGTCAATGTGACCACTGCAATAGACGCTGCTGAAGAGTTCCAGCTCTTGGATACTTCTGCTATCCAGATTCGAAGTGTCATTCAGTTCATGGATGCTCTCACTTACAAATTCAACTACACGACTGGGTGTTTTGAAACCCAAACTCGGGAAGTAAAGCACATCAGTAAGCTGAGTTTCAACACCGCTGTGCGTCTGCATAACCTGTACCTCGTTCCCGGTTCCACAATGACTCAGCACGGATTCTGGGCTCCTGCTGGATGCGGGTATCGGAGTGCAGAGTTCATTGATCTGGTTGTAAGCCCAGAACTCATGGCTAAGGCGCAGGCGAGCAAGATCGTGAAAACTGCTAAGATTCAAAAGGATCGTAAGGGTAACGTTCAT…	100.00%; Adjusted-Interval-0:0/0; hypothetical protein (YP_007002498)
143	GEC_MRC_139	78391	78948	putative cell wall hydrolase Protein	558	forward		Protein	ATGGAAACCTTAGAAGCTCTCGTTTTGTCGATCCTTCTAGCTTTTATTGGGATGTTCCTAGATATGGAATACTCTCGTCTCAAATACGGCACAGAACCTGTAGTAGAGTTCCAAGCCAGTCCCGGTCAAATCATAGAAAGCAAGCGCACCTTGTGTGAGTACAGAAAGCCTTGCAGGTTGTTGGCTGAAGCTGTATACTTCGAGGCCCGGGGAGAACCGGAGATCGGTCAGATTGCTGTAGCACACACCGTAGTGAACAGAATGAAGCACGACAGGTGGCCGAGCACAGTAGCTGGAGTGCTCTACTTCAAGTGCCAGTATTCCTACACCTGCGATGGGAGTATTCGGCAAGGTGTCAAGGAGCTTGACAAGTGGGAGGCAGCGAAACATGTTGCATAC…	100.00%; Adjusted-Interval-0:0/0; putativecell wall hydrolase Protein (YP_007002499)
144	GEC_MRC_140	78953	79510	putative phosphohydrolase Protein	558	forward		Protein	ATGAACACTCAGCTTGGTATCGCTATTGAGATCGCACTCTCGGCTCACGAAGGTCAGCGGTACGGAGAGACCAACTTCCCGTATGCTTACCATCTGAATCAGGTGCATACAGTCTGCGTGGCTCGCAACGCTCCTAAAGATATGGACCCGGGTCAGGCTTTCTCCGACCTTCCGTACATGGACACTCTTCTCGCTGTGTGCTTCCTGCACGACGTTCTGGAGGATACAGAGTTGACAGAGGAAGACTTGGAGTCCATGGGCGTGATGCCTCACATCGTAGAGGCTCTGGTCATTCTCGATAAGAACCGTGCTGAGAGCTACCGTAAGTATATCGAAGCTTGCCGTAATCATCCGGTTGCAAGAGAAGTGAAAATTTGCGATACTATCGCAAATCTTACA…	100.00%; Adjusted-Interval-0:0/0; putativephosphohydrolase Protein (YP_007002500)
145	GEC_MRC_141	79503	79931	hypothetical protein	429	forward		Protein	GTGTGGAATGAATATAAAGAGCAGTACAGCTACACCCCAGTCACCACCGGGGAGATTAAAGAAGTCCTTGCAAGATGGGAGTTAGTCCAATTGCAGGCTGAATCGGCTGTAGAGGAAGCTATCATCAGCTATTCGCGTCCTTACTCTTTCTTCGAGAAGCTGCGAGGTGTAGATAAGTGGTCTCCGAAGGAGCTTCTGAAGAAAGACGCAGTAGATCACTGGCTGGGCGTAGAAGGGCATCTGTACCGAGAGGGTAAGATTAGTGCGGACCATTACTGGGTAGTAGATTTCCACTACGAGCGTCGAGATATGTTATCAGAGTTCAAGGCTATGGCTAGTATGGAGCCGGAGCGTGAACATCTGCTGGGAGGGGCCGCTATGCGACTCATCCGCAGGATT…	99.47%; Adjusted-Interval-0:0/0; hypothetical protein (YP_007002501)
146	GEC_MRC_142	79934	80485	putative phosphoesterase Protein	552	forward		Protein	ATGTCTGTATTTTTCTCTTCCGATCTACACTTCTTCCATAAGAATGTGATCGAGTATTGCAACAGGCCGTGGACTTTCGAGGAGCAGACCGAGGAGCTTATCTCTCGGTGGAACTCTCGGGTCCGTCTTCGGGATGAAGTGTATCACTTAGGTGATTTCGCTTTCGCAGGTAAGAACAAGCTGCAAGCTGTACTGGATATCATTAGACAGTTGAACGGTCGGATCACCTTCCTCAAGGGTAATCACTGTGATAGCCGACTGTGGAAGCTGATTGAAGACAGCAACCTATCGCACGTCGAAGATATCCGAGACTACAAGGAAGTGAGGATCGACGGAGTTAAGATCGTCATGTGCCACTATCCTTTCGAGACGTGGAATACCGCTCATCATGGCGCTTGG…	100.00%; Adjusted-Interval-0:0/0; putativephosphoesterase Protein (YP_007236845)
147	GEC_MRC_143	80501	80734	hypothetical protein	234	forward		Protein	ATGGTCAATGTGTTGATTTCGCGTGACAAGGAGGATGTTAAACCTAAAGCTAACACTCTGGTGGAACTGATCCATGACGACGGAGTTCCTTTTATCGTCCTCATGACTTCTGATGTTAAACAAGACGGGACTTTTGAAGGAGTGGCTTTCGAGGACGCCCGCTGGACGGATCAGTTTGAGATCGCTCAATTCCGAGTATTCGATGGCAAAGTAACGCTGAGCAATAAGGAGGAC	100.00%; Adjusted-Interval-0:0/0; hypothetical protein (YP_007002503)
148	GEC_MRC_144	80739	81011	hypothetical protein	273	forward		Protein	ATGAATGATCCGGTCAAGGATTTCAAGAAAACTGTAATGGTTGTTGCTGCACACTACATCACTCAGTCTGGGCTGACTCAACGGGAAGTGGCAGAGCGGTGTGGAACCCATCAGAGCCGAATCTCCAATCTGATGAAGCAGCATGTTGACAAATTCTCTATTGAGAGTATACTGGAGATCGTTCACAAGCTCGGAGGTTATAAGATGGTAGCCTCCATGGAACTTGAAGAGCATAACGTACTTAACTTCAACATCTTCCCGGAGGAACAAGCA	100.00%; Adjusted-Interval-0:0/0; hypothetical protein (YP_007002504)
149	GEC_MRC_145	81011	81415	hypothetical protein	405	forward		Protein	ATGAAGATTGATAAGAATTCGTGGCATATGCGGATCCATCGTACGTTCGAGACCCCGGTCTATTCGGCTATCTCAAGCGGTTGGCAAATTGTAACCCTCTGCTCTTATTTCTGGCAGACAGTATTCCTCGTCGTGTGGCTGGCGTTAACGGTTGTAGCGCTCGCTGCTGTTGTAGGCTCTGTATTGTATTCTCTGGCTCTCGGTCCACTTACCGGATATGTTCTAGGTGGGACTCTGGCTGTCATGGGGTTTGTATGGATTGGAATCATCGCCGTCTTTTATGGCGTGTGGGTTTTCTACCGATTCTCTCGCTTTATGTCGAGTAAATCGTCCAGCAAGGATGGGATTCTGGTATCGTATCTAAAGGCAAAGAAGGCTAAATTCTGCCCAATTGTCGAA…	99.72%; Adjusted-Interval-0:0/0; hypothetical protein (YP_007236843)
150	GEC_MRC_146	81430	82344	RNA ligase Protein	915	forward		Protein	ATGGAAGGTAATCTCAACATTGCAATGTACAAAGACCTGATCGCTAATAAGCTGGTGACTGTTAAGCACTTCAACGGTATGTCGATTATAAAGTATGCCCGGAAGGTGTTCTACGAGAACCTGTGGAATGAGCATCCGCTCCTTCTGGAGGCACGGGGTCATGTATTTGACCAGCACTCCGGTGATTGTATTGTACGCCCCTTCGAGAAGGTGTTTAATCTGGGAGAGAATGGTGCTGGGAGTTTCCTCCATCCTAAATTCCGTGTGCGGCTGATTGAGAAAGTGAATGGATTCATGTTCTCCGTGACTAAGCACAATGGCTCCCTTATCTTCAGTACTACGGGGTCATTGACCAGCGATTACGTTGCCCTTGGTCAGAAGTATGTGTCGAATAACCCA…	99.50%; Adjusted-Interval-0:0/0; RNA ligase Protein (YP_009598009)
151	GEC_MRC_147	82358	82771	hypothetical protein	414	forward		Protein	ATGCAAGAAAAGATCATGTATATCATTCGAGGACTCCCGGGCTCCGGGAAGTCCTCTCTTGCCGAGATTCTGTATAACAAAACTTGGGAGTCAGGCCGGCAGGCGTCTATCTGCGAAGCGGACGATTACCAAATGGAGTTCGGCAAGTATGTGTGGAAAGCTGAGAGGGTAGTTGAATCTCACAAAAAGTGCATGGACAAAGCGCGACGGTCTATGGAGATAGGACTAGATGCGGTTATCGTATCCAATACTAGTACCCGGGAGCGAGAGGTAGCACCATACATTGACATGGCTGAAGAGTTTGGCTACACTGTTATCTCTCTGATTGTAGAGAATCGTCATGGGAATAAGTCTGTACACGATGTTCCCGAGAGCACGATGGAAGCAATGCGGAATCGC…	100.00%; Adjusted-Interval-0:0/0; hypothetical protein (YP_008859357)
152	GEC_MRC_148	82784	83647	putative ribose-phosphate pyrophosphokinase Protein	864	forward		Protein	ATGATTAGTTATGCTGTAGGTTGCCTTCAGGAAATGGAAGGTGTTATGAGCCGTCCGTGGCAAGAGGCAAAAGTGTGGACGTTCCCGGGCGGCGAAGTGGGCGTTAATGTGGGCGGCATCGAAAGCCATGCGTTCGTAAACGTTAAAGCTCAGATTCAGAATAGTGATGATATCATGGCTCTTCTCAACGTCACCGAGGCGATCCGAGCAGAAATGATTAATCCGCACATGACTCTTCTGCTGGGTTATGTCCCGTATGCTCGCCAAGACCGTCGGTGCAATCCGGGCGACGCCTTCAGTTTGAAAGTGTTTGCAAACATGCTGAACTCTGCCGGATATGACCGAGTTATCGTTGTGGACCCTCACAGCGACGCAACTCTGCACCTGATTAACAACGTC…	100.00%; Adjusted-Interval-0:0/0; putativeribose-phosphate pyrophosphokinase Protein (YP_008859356)
153	GEC_MRC_149	83647	83862	hypothetical protein	216	forward		Protein	GTGAGCTTGAGTATCTGGATTGTAGAGTATAAGCGTTCGGCTCCAGAGAAGAGGGTTGTCAAGGTGGAGGAGTTCGACACCAAGGAGGAACTGGACGCTCGGTACAAGACGATGCACGATAAGTTTTGGGAAGACTTCCACAGCAAGAAGCAACCATTGCTGCGCCTTCCATGCATCTACCCTGTGCTGACGCTGCCAGTAGAAGAAGTCGAATAT	98.96%; Adjusted-Interval-0:0/0; hypothetical protein (YP_007236430)
154	GEC_MRC_150	83922	85607	putative Nicotinamide phosphoribosyltransferase Protein	1686	forward		Protein	ATGAAAATTCTGCCACATCTTTCCACCGATGGTTATAAGATTGGACACGGTTCCATGTACTCGGAAGGGACTCAGCTTGTCTATAGTAACCTGACCCCTCGCTCCGATAAGATTTATCGAAAGACGCATGCCACCGACTTCTACGACGGCACTCTCAAGTGGGTCGGCGGACGGGCCGCTTGGATGGAGATCGTAGAGTCTTGGGAAGGCTTCTTCGCGGCTGAAGAAGAGAACGCCGTTGGCCGGTATTCCCGGTTCCTGACTGGCTATTTTGGCCGGGAAATGGAAGCCGTGGAGCAGCTTCGCGCCCTTCACAAGCTCGGCTATCTGCCTCTGGAGGTTAAGTCTTTGACCGAGGGCGTTAGCGTTCCTATGGGCGTGCCTGTGCTCACTATCAAG…	100.00%; Adjusted-Interval-0:0/0; putativeNicotinamide phosphoribosyltransferase Protein(YP_009623429)
155	GEC_MRC_151	85622	85816	hypothetical protein	195	forward		Protein	GTGTTAGCTAAATATTACTTTACAACCTTCTGCGAACAAGGTCGCCCAGAAAATAAAGGGCACAAAATGTTCAAGTTCAAAATCTGGGAGAAGGAGTATTGGTCCCCGTTTGCTGCCATTAACTCAATGTACGCGGACATTGCTCACGGAGCGAGAGGCTCTGAAGTCAGATTCACAAGTGTAGAGAGGTTCAAA	98.88%; Adjusted-Interval-0:0/0; hypothetical protein (YP_007002511)
156	GEC_MRC_152	85816	86292	macro domain-containing protein	477	forward		Protein	ATGATTAAATACCGAAAGGGCGACCTGCTCGCCGCGTTCAAAAACAAAGAGTTGCACGCTATTGCACATCAGGCTAATTGCTTCAACACCATGGGCAGCGGCATTGCTAAGCAAATCCGGGAGCAATTCCCGGAGGCCTACGAGGCAGACCAAGCAACGGTGAAAGGGGATCGAGGCAAACTCGGCTCCCTCACCTTCACAATTAACGAGTATGGATCGATTTACAATCTGTACGGGCAGTACAACTATGGCCGAGAAGAGGGACGAGTCTACACTCAGCTTGACGCACTGGGCCAAGCCCTGTACACTATGTCTCTGTTCCTTGAGGCAGAGGCTGACGCTCGGGCGATTCCTACCTCGGAGTTGTGTGTAGGTCTGCCGAAGATTGGCTGCGGTTTA…	100.00%; Adjusted-Interval-0:0/0; macro domain-containing protein (YP_009287452)
157	GEC_MRC_153	86307	86453	hypothetical protein	147	forward		Protein	ATGATCCGGGGTGCAATTAAGTATAAGGGGACTTGGTTGGCCCCGGGCTCGGAGGCTTTCCAGCTTTATCAGGATAAAAAGCTAGACAAGTTGGATAAGCATCTAGCTAAGCTGGACAAAGAATTCAAGAAACTGGAAGGGAGGGAG	100.00%; Adjusted-Interval-0:0/0; hypothetical protein (YP_009186907)
158	GEC_MRC_154	86458	86772	hypothetical protein	315	forward		Protein	ATGACAATCGATGTAAGCCACTTTACAATCGAGGAACTTTTAGACCTCCAAGTCAAGGTAGTTGAAGCGTTAAAACACAGATACAGCCTGATAAGCGTCAATGAGGCGGCTAGTCAAGGCAGGTTGTCTATTGGAACTAAGATGGCCCCCAAGGGGCGTTCTTGTCCTATCCCTGTAGGTTGGAACTGCGAGGTTATAGACACCGATTACCGAGACGAGTATTACCCTGTTCTATTGGAATATTCTAACCCGAAGAACGGAGAATACCGGCATCAATGGGTAACACCAGAAGAGCTATCCGAAATGGTGATCTTA	100.00%; Adjusted-Interval-0:0/0; hypothetical protein (YP_009186906)
159	GEC_MRC_155	86733	87350	hypothetical protein	618	forward		Protein	ATGGGTAACACCAGAAGAGCTATCCGAAATGGTGATCTTATGAAGTATTACACAGGAGTCGGAAGTAGGGATACGCCAAACAGAGAGTGGGGCATCCTTCGAGAGGTAGGCCGTAAACTGGCAGAACAAGGTTTTATTCTTCGGTCAGGAGGAGCGAAGGGAGCGGATTCAGCGTTCGAGGCAGGCTGGCTGGATTATATATCCAATAACAAAGGAGGGACTACGGCAGAAATCTATCTTCCGTCTCCCGGCTTCAACCAGTACCAGATAACGGAGACGCTCGGAGCTACCATCCTGCCAGAGGAAGAGTTGCCGGCTGAATGGGAAGAAGCTAAAGGCATTGCCAGTCAAATTCATCCGGCTTGGAACTCTGTCAGAAATGACGGGAGGTCCGTTCTA…	99.73%; Adjusted-Interval-0:0/0; hypothetical protein (AZF89725)
160	GEC_MRC_156	87373	87747	hypothetical protein	375	forward		Protein	ATGTATACAGTTGAGGTTCCAGAGGTTCCGGTAGTCTGCGATATCACAGACCCAAACCGCAGGTGCATGCAATGGATTCGCGCTCGAATCATCCGACTTAAGAACAACCAGAGCACAGGGTTCGAAGACATTTACGTTCTAGAACCTAGCCACGTTGATCTAGAGTGCAGATGGCGAGAAGAGAACGACCCTGAAGAGCACGTTAGATGGGCTATTGCGTGGTTCGACGCAGACATGTGTGATGGTCAGAAGTTCAGGCAACTGATTCGGTATGATATCAACAACATGTTCAAATGGTACGGACCTGCAAACCTGACATGCGCTGAGGTATTCACTATCGAGAAATCTAAGGTGTGTCCTCCGTATGTTGACATG	100.00%; Adjusted-Interval-0:0/0; hypothetical protein (YP_008857178)
161	GEC_MRC_157	87737	88237	putative RNA polymerase sigma factor Protein	501	forward		Protein	ATGTTGACATGTGAAGAAATCGAAGAGCTAAAAGCCCGTATAGGGTCTAACGCTGACCGGTTGATTCACAAGGTAGAGAGGGGGCTTGTTCCTCCTCTTGATACCAGCAGAGGGCGAAAGCCCTCTTTCTTTTTCAATGCTGTTCAGCCTGAAATGTACGAAGTCATGGTCGAGCTAGACGGAGACTACCCTCTGTGGGTGGACGACGTTCTCCAAGGAGTTGCCCGGCTGGATTGGTACAGACCCGACGAAAGGTCGATCCCTCTTTCTGCAAAGAAGCTCTTGACAATTTTTGCAAGTCTTAGTAATATCAACGCTCACACGATAAGCCACCTCCTTCGAGTGGAGGCAAGACAGGCTAATCGCTACTACAAGGCTGCGGAATTCGCACATGAGAAA…	100.00%; Adjusted-Interval-0:0/0; putativeRNA polymerase sigma factor Protein (YP_009598063)
162	GEC_MRC_158	88242	88580	hypothetical protein	339	forward		Protein	ATGTTCAAGAAACTCGTAGCTATTGCGTTTACACTCGCCCTGCATTCGTGCGGGGTCGCTCCTGCTTATGCAGAGGACACTTCTGGCCGCGATGCAGAATACTGCTCGGCTGTAGTTGCACACTTGACAAGCATGCCAATGGAGGCTATGCTCTCTGCTCTGGATGTTCGTCCCGGGGATGATCCTGTTATCCGAGTAGCAAACACCATGTATATCTATACATGCAAGGTGGAGGGCAATCTGGTGCTGGTCAAGGGAGACTTTGAGAAAGGCTTCTATCGTGCGTTCCTCGTCCAAGAGGACGACTACAACTACTACATTAGCCGGGAGGAAATGCTG	100.00%; Adjusted-Interval-0:0/0; hypothetical protein (YP_008857176)
163	GEC_MRC_159	88580	88792	hypothetical protein	213	forward		Protein	GTGATCTTCGATAAGTATACTATCTCGCTAGATACGTTTAAGGACGGTACTGAAGAATACGTCCTGTTCAGGAAAGAGGACAACGGGTTTCTGACTTACATTACGAGTTTCGCAACCAAATACTCAGCTATTGACCACGCGTTCTTCTTGGAGTACAATCGCTACCCATCAGCTTATGAGGAGGCCGACCTGTACAACTGGGTTGTAATGTGT	98.96%; Adjusted-Interval-0:0/0; hypothetical protein (YP_009598061)
164		88851	89135		285	forward		ORF	ATGAGATCAGTTGCAGAGTTGATAAAGATCGGACTGGAAGATTACTCGGTAAACGCCCGGGACACGTATATGTGTTATATCCTGAGTGACCTAGTAGAAGAAGGGCAAATAACCCTCGGAGAGTATCGGTCATTCAGAGAGTGGCTAATAGAGGAGCACGGGATTCCGTCGTGGGAGTCAGTTATCGGCTATCTTCATCGTAATCGTCTTAGAGATACTGATCTAAACTGGATGAACTTTTATGTCTGGTCTTATTTCGACCTGATCCGAAAGGAGGGAAAATGA
165	GEC_MRC_160	89132	89491	hypothetical protein	360	forward		Protein	ATGAACTCTAATAGTATTGCACCACTAATCAAGGAAGGCATGCGGGCATTCTTCGAGAACGAAGAGGAGCCTTACATGTGCTACATTCTGGAGAGATTGGCACTGTGCAGTGACTCCAGCGTCACCGTCTCAGACGTGGGACGATTTAAGGGGTGGCTAGATAAGACCTTTGGAATCGGGCCGCTTAATTCGGTAATGCGTCTCTTGGACGAAGTAGCTGATTCATGCGTGTTATCCATGTTCGAGAATAACCCTCCGAACAAGGACTGGGAAGACTATTGGGAAGGCTGGGCCATAGGCAGAGCGTGGTGCAACTTCTACGTGTGGGCCTACTTCGACTTGATTCGAAAAGGAGGGGAG	98.80%; Adjusted-Interval-0:0/0; hypothetical protein (YP_008859343)
166	GEC_MRC_161	89494	89802	hypothetical protein	309	forward		Protein	ATGGAGATAATCCCAATGCTATTCGTCCTCGCGCTCGCGTGGGGAATTGTGTTCATGTGGACCTACATGGGTATCACGGAGTATTTCAAAGATAACTTCCCAGCTAGTGCGACTAAAGATCACAGAGAGGGTATCGAGGCTTTTGCCATTGTACTGGGACTGCTATGGCCTATTACATTCACAGTGTATGCTAGCTTTCTGCTACTCTACGCAACATACAGCGTTTTGAAAGTGGTGCTGTTACCTAGGTGGGCTCTGTCTATCTGGAACAGTCGTAAACTCCTGAAGAGGATCGCACCATGGAACAAG	99.45%; Adjusted-Interval-0:0/0; hypothetical protein (YP_008857172)
167	GEC_MRC_162	<89952	>90068	hypothetical protein	>117	forward		Protein	...GTGTTGGCTGGAATATTCTGGCCTATCGCCGTACCGTTTATGGCTATGCTATTCCTCGTTAGTCTCCCTAGAAAAGTGTGGATACTGACTAGGGTAGCTATCACAGGAGAGGAGGAC...	96.02%; Adjusted-Interval-0:0/0; hypothetical protein (QYC95226)
168	GEC_MRC_163	90074	90733	hypothetical protein	660	forward		Protein	ATGTTTAAGAAGCTGTTCGCATGGTTCCGAGAGGAAGAGAGTAACGAGGAGCCTAAACTACTGGAGGCCCGGGTCGAGGAGTGCTACGACCCCGCCTCCCGACCTATCAAATACATGAGTGCTGAGCAGGAGAACCGCCTGAAAGAACTAGAGGGTAAAATCGGAGAACCTGTTAAAGCCATCTGTGAGACATTCTTCGACTGGAAGCGGTGGACTGTATACCGAGACTGGAGGCACGCTTTCCAGTCTCAATCTAACTCGGAGAATGTAAAGATCACCGACTATAAGACCGGCACTACGCTGGAATGGAAAGCCGTCTCTGATACTGGACGAGTAGGTATCATATGGAAAGACCTTCCACTCGTACAGCATGACACTCGTCTAGGGCTGCTGTATCAG…	99.48%; Adjusted-Interval-0:0/0; hypothetical protein (YP_009623415)
169	GEC_MRC_164	90779	91180	hypothetical protein	402	forward		Protein	TTGGAGAATCTGAAGCAACACTTAGAGATTGTGGGGTCTTTAGAGGATATTCCTCCTTACGCCCGAAAAAGATACGCTCATACCAAGGACGGTATGCGGGTGTACTACCGAGACTTAGAGTCTAATGAGAACTGCTTCCACATGTGGACGTGCGCTCTGGAGCTAAGTAGCTTCCACTCTTTCTTTACACCGTCTGCACGTCAGGTATACTACGTCTGCACACGGATTAGAAGGGGAGAGGGAAAGCCTGTAGAGGGTAGCAAGGTCTGCGGATGGATAGAGAACGGAGAGAGCAGGCTCCGATTGATCGATCAGGAGTTTGAAGGGAGATATATCTACAACTTGAAAAACGAAGGGTTCGAAATCCTGTACAGCAGTATCATGTTAGAGGAGGAATAC…	99.45%; Adjusted-Interval-0:0/0; hypothetical protein (YP_009186896)
170	GEC_MRC_165	91180	91593	hypothetical protein	414	forward		Protein	TTGAAAGAGCGTTTGGTTAAATTTTACACTATCGTGAAGACCCCTGAAGAGAACATCGCAGTACAACAGCACCTTAAGGCTTATGGTATCGAGTTTGGGAGCGGAAACGGCTTCATGTACGACAAGGCTCAAGTGCTACTGTGGGTTGGAGATAATCTGCTGGACTACACTCGTAAAAGCGACGGAAGTCCAATGACATTCCTGTGGTACGAGGAAGAACTCAAAGAGGCCATTGGATACTCGAAATCGACCTACGACTTCCGAAGGGTAGACTTCCATTTCGTCACTGAGAAGAAAGTGACCGCGTACACACTTCATGAGTGTGACACTGGTCCTACTACAGAGCTAAATGGCACCTACACGCTTCAAGCGTTGAAGGAAATCATTGCAGACATGGAG…	100.00%; Adjusted-Interval-0:0/0; hypothetical protein (ATI16142)
171	GEC_MRC_166	91586	91987	hypothetical protein	402	forward		Protein	ATGAAAACTAAAGAGATCGATGTCAGCAATTTCACTGCCGAACAGTTTGATGCGTTCCTTGAGTACTGTCAGTACGCTCAATTGAAGGTAGGAGAGGGCGTCGTTGATAAGATCAGGGAGTGGATGGAACACCCTATCTCCGTAGATGGGCCAGACGATAGTCCCCGGTGCCTGTACATCCGGGATCATTCCGAAGACCGGTTCATTAGCTACGGAACAGGCCTGCGAAGCAAGTGGCAACCCGATATGTACGCCTTGTATAGGCCTACCTTCCAGACTAAGTGTGTGATGACTCTAGGAGAGGCAGATAAGTATGTCATCGTGGGCGGTAAGCCCCTCTCACTGGATGAGCTACAAGCAACCCTAGCCAAGCAAGGCGTGATCGTAACGTTCGGGAGG…	100.00%; Adjusted-Interval-0:0/0; hypothetical protein (YP_008857168)
172	GEC_MRC_167	91990	92253	hypothetical protein	264	forward		Protein	ATGTCTGAGCAATATTGGTATCCAGCCCCTATCGGGTGCATCAAAAGTCTCTACGCAGTAGCTTTGGAGGCTTGGGCCAGAGACTTCTGGAATGAGAGTAATCTGAGAAAGATTCTCCGTCATAATGGATTCAGTCCATGCCAGAGCATGGAGAAAGTGTTGCAATACATGGATCAGATAAACGAAGAGTATTGCAACCTCATGATGAACTACGCCACTAGGGAGTATATGGAAGAGCAGAGACAACTGGAATCTCTTCATACA	100.00%; Adjusted-Interval-0:0/0; hypothetical protein (YP_007002524)
173	GEC_MRC_168	92313	92468	hypothetical protein	156	reverse		Protein	GTGGAAGATAATATTCAAGCTCCGCTTGCAGCTAGTGCAGGTGGCAAATTCGCAACTGTATACGAAGCTATTGTCGCACTCGGAGTAGAAGGGGCTGCCGCTGTGTACAGGGTAGGTGTAGGGAATAGATTGACAACAGCTAGACCATCGGCGTGG	98.46%; Adjusted-Interval-0:0/0; hypothetical protein (YP_007236412)
174	GEC_MRC_169	93063	93659	hypothetical protein	597	reverse		Protein	ATGACAAGCAACAATCATGCCAAGATTCACATTCATTACGCTAAGCAAATCTATTACGCTATGCGTAAACGGGCAGCCGAAGGCGAGCTATGCAAGGAATGGGCCAAGCACAAGACAGGCTTTGAAGCGTTCTATGATTGGGTGGTGAATGTGTCAGGGTACGCTGTAGGCTACCGCCTAGACAGGAATATCCTCTTCCCGGGAAACAAGCTCTATGCTCCGCATACATGCGAGTTCACGCCTACATACATGCATACTCTATTCACCAACTGCGACAAGACAAGCAATAACCGTGCCAATACGTGGGATAGCTATATCCCTCTAGGCGTCCGCCTAGCACGCTATGACAAGTACGGGATGCCTGTATACGTTGCTCAGTGTAGGACGCTGGGGAAGCAG…	95.03%; Adjusted-Interval-0:0/0; hypothetical protein (QGK90262)
175	GEC_MRC_170	93832	>93966	hypothetical protein	>135	forward		Protein	ATGCTTATGCAATTCGTGTGCCATGCAAAACGAGATAGCGGAGCTATCACAGGGTATACTATAGCATGCATCCGCATGCAAAGTGAAGTCACTTTCGAGGCGCATGATGAACTGTACGCAATTCTCATTGCAAAA...	100.00%; Adjusted-Interval-0:0/0; hypothetical protein (AXC34612)
