# Supplementary material for: Relevance of the bacteriophage adherence to mucus model for Pseudomonas aeruginosa phages
Source: Microbiol Spectr. 2024 Jun 24;12(8):e03520-23. doi: 10.1128/spectrum.03520-23 (PMC11302309; doi:10.1128/spectrum.03520-23)
Supplement: Table S2 — Annotations of Pseudomonas aeruginosa phage GEC_PNG3. [file spectrum.03520-23-s0005.xlsx]

## Sheet: Sheet 1 - GEC_573L_ Annotations
		Supplementary Table 4. Annotations of Pseudomonas aeruginosa phage GEC_PNG3
ORF no	Locus tag	Minimum	Maximum	Name	Length	Direction	Note	NCBI Feature Key	Sequence	Primary_Match
1	GEC_PNG3_001	245	844	hypothetical protein	600	reverse		Protein	ATGACAAGCAACAATCATGCCAAGATTCACATCCATTACGCTAAGCAAATCTACTACGCCATGCGTAAACGTGCCATCGCAAGCGATGAGATATGCAAGGAATGGGCCAAGCCCAAGACGGGCTTTGAAGCGTTCTATGATTGGGTGGTGAATGTGTCAGGGTATGCCGTAGGCTACCGCCTAGACAGGAATATCCTCTTCCCGGGAAACAAGCTCTATGCTCCGCATACATGCGAGTTCACGCCTACATACATGCATACTCTATTCACCAACTGCGACAAGACAAGCAATAACCGTGCCAATACGTGGGATAGCTATATCCCTCTAGGCGTCCGCCTAGCACGCTATGACAAGTACGGGATGCCTGTATACGTTGCTCAGTGTAGGACGCTGGGGAAG…	97.60%; Adjusted-Interval-0:0/0; hypothetical protein (QGK90262)
2	GEC_PNG3_002	1029	1163	hypothetical protein	135	forward		Protein	ATGCTTATGCAATTCGTGTGCCATGCAAAACAGGATAGCGGAGCTATCACAGGGTATACTATAGCATGCATCCGCATGCAAAGTGAAGTCACTTTCGAGGCGCATGATGAACTGTACGCAATTCTCATTGCAAAA	98.27%; Adjusted-Interval-0:0/0; hypothetical protein (AXC34612)
3	GEC_PNG3_003	1663	1818	hypothetical protein	156	reverse		Protein	ATGAACGCCACTCTGGCACGCCTACAGAACGAACGCTGTGCAACCCTCCGCCTGATGCTCCTGCCGGAACATCGTGGGTATCAGTTCTCTGGCCATCCTTGGGCCGAGCGCATCCGCAATCTCCACGATGAAGCTAAGTGCATCCGCAGCCATCAC	100.00%; Adjusted-Interval-0:0/0; hypothetical protein (YP_008869200)
4	GEC_PNG3_004	2036	2227	putative AroA I alpha Protein	192	reverse		Protein	ATGCAAGCGACCTACCAAGCCCTGAAAACCCTCCGCGATGCTTGCGAAGCTGCCAAGGATGAAAAAGGCACCATCAACGGAAACAAGCTGAACTCGCTTCGCAATAAGGCTGTCAAGGAAATGCAAGCTGGCGGCGAAACCTACTCTGATGCTATCGCCATGGCCCACGACTTGATTAAGAAATACCGCAAG	100.00%; Adjusted-Interval-0:0/0; putativeAroA I alpha Protein (QYC95212)
5	GEC_PNG3_005	2312	2599	hypothetical protein	288	reverse		Protein	ATGAATAACAAGTATAAGGATAACATCATTGCGGAATACTGCCATTTCGACGGCAGACGGCCAGTCCTTTCCTTGGCGGCACGATGGGTCCACTACGACAGTCGCGTTGTGAAGCTGGCAGCGCTCTTTGCCTGTGCTGGCTATGGCCGTCCTTACAAAGATTGTATTCGTGCCTACAAGGACGCCAAGCAGCGGGAAAAGGATATGCGAAACCCTGCCAAATGGAAGCTGAGCCGAGCGACTAAGCGGGCTCTACGGGCCCGGCTGGCGTCCAAAAAGAAACTCAAA	100.00%; Adjusted-Interval-0:0/0; hypothetical protein (YP_009597992)
6	GEC_PNG3_006	2599	2757	hypothetical protein	159	reverse		Protein	GTGGAATCTCAAATTGTGCGGAGTTTAGGTCAAGCTCAGGAGATTATATCATTCCTCTGCGATCCCGCAGATACTGGTATCCGTCTATCCTTCTTCGACGAAGAGGAGGGCTGCGAGTCGATCCTCTGCCGATTCAACTACAAAGGAGAAATCATCAAA	95.64%; Adjusted-Interval-0:0/0; hypothetical protein (YP_007236562)
7	GEC_PNG3_007	2844	3293	hypothetical protein	450	reverse		Protein	ATGAATACCCTGATTATCCGTTTGGATTCCGCCTACAGCGTTCAAACTGTCCGTAGTTTCCTTACGGAAGCTGTAGAGAGTATTCGAAAGCATATCCGGGACTACGCGGTGCATGACGAATACGATTCGGGATTGAGCCCGGTAGCACCCAATCATCGACTTGCAATCGTCACCTTGGACGAAGATTGCCGAGTGTTTCACATTCAATGCGAGTCACCTGATCTTTATCTGGCGAACCCTCGGATCGTGTTTACTGATGTTGAAAGCCCGGCATATACCACTCCCGTGAACGAGATCGAAGAGTATAGTTACATGACCGCATGGCAGCATATACGCCAAAAAGATATGACAGCAAAAGACTACCTGTCGTATTGGTCTATCCTTTTCGCCTCAAAGGAG…	98.73%; Adjusted-Interval-0:0/0; hypothetical protein (YP_009200109)
8		3416	3721		306	reverse		ORF	ATGTCTAATGCACCTGTCTGGACTACCGAACTTGAAAAAGCCTCTGCGGCTGAAGGCTGGTCAGTTTTCGATACAGAAGGGAGTGATAACGGTCCGTATCAAATTCAGCGGATAGATGACCCGGAAGCTTATGAAGAAGCTACGGGGGAATTGCCGCCCCGGCTAGAAAGCGATGTGGCGGCATGGCTACTCGTCTTCAACGGAAAGGGTCTGCACCATGCGGCGGCCAAGGAATTCATCGCCCATCACAATCCGAAAGAGTGGGCCGCAATTGTCGAGTATTGCCAGCAAGGCGACGTTCTCTGA
9	GEC_PNG3_008	3750	3959	hypothetical protein	210	reverse		Protein	ATGAGCCAGATCAAAATCCAAGAGTATATCGTAGCCGAGATCAAGGTTAACCATTGCGCTCATCTGCGCAAGGGCCAGACCATCCAAGCCCGCGATGCTCGTAGCAGTGAAAAGTGGATTGCATTCATGGTGGAACGCGGGTATAGTGCCTCTGAAGCCGCTATCCTGTTCAAAGATGCACATGATGTGGCAATTCTCGAACTGGCAGCC	100.00%; Adjusted-Interval-0:0/0; hypothetical protein (YP_007002531)
10	GEC_PNG3_009	4031	4555	hypothetical protein	525	reverse		Protein	ATGAACAAGCCAATGAACACTTTCGCATACGCCCACTACGTCGCCCGCATGGACAAGGCCTCTGGCACTAGCCTGCCCTACGCCACCCTGTTCCGCATCGCCCTGCGTAACGCCTACCGCAAGCCGGGTGTCCGCCAGTACGATTGTGCAGCACTCGTCGAGGATATCAAAGCGCGTGAACTGGTCCAAAAGCGCATTCGGGCTGAAAAAGCAGTAGTGATGGCGGCAGTAATGCGTGCAATCCGTACTGGCTTCACTGTTAGCGTGAAAGATGGCAGCGATGGCGAGTGGGTAGTGAAGAAGTCTACCGATATCAAGGAAATTTCCGACAGCCTGCAATCGACCGATGAAGATATCATCCGCTTCCGCAAGGGTGACGGCCCGGACAACATCGTCGGC…	100.00%; Adjusted-Interval-0:0/0; hypothetical protein (YP_008859326)
11	GEC_PNG3_010	4636	5148	hypothetical protein	513	reverse		Protein	ATGACTACCGAAAACCTTTCCTCTAAAGAAATCGAAACCGCCGTTGACGAATTCCTGAAGTCAATCGATGTTACCGTGGCCACCGTGTGTCGAGGTGAGCGCAATAGTGAAGGTTGGGTGCATGACCTGTGGGATGTAAGTTTCATCCGTGGCGATGGCCTCCGTGGAGTTCTCGACACTGAATTCCGCACAGGCGTCGGGCATCGCAAAGCCTCGATTCCCATGCCCGCCGACATCCGCCGTCTGGCCCCTAACATCCTGATGCGGGTAGAGTGGGAAAAACGTTACATCAAGGCTGTAGCACCTGAGGCTACCTGTATCCTGTCCAGCCTTATCCGGGACTCTGAAGCGGGCGGCTACACTTTCGAGGAGTTCTGTGGAGAATTCGGCTACGATACT…	100.00%; Adjusted-Interval-0:0/0; hypothetical protein (QYC95206)
12	GEC_PNG3_011	5235	5711	hypothetical protein	477	reverse		Protein	ATGAAAGACAAGACTGTAGTTTATCGAATCGAGTGCAAGAACGGCGAGGGCCCTTATGTTAATGGGTGCATGACGAATTCGTCTTCCACTCCAGAGCGGCCTGTCCCTGAGCACGACGGGATACCAGATGTTCGCTATTTTGAATACTTCGCCTTCACGTCCCCTAGGCAGTTAGACGATTGGTTTGGCGATGAATACGATGTGCTGTCCTTCTATTCTACCGCACGGATCAGAGTCTATGAGGTGGACAAGCAACATGTAAGGGTCGGCATCCGGCAATGTGTATTCCGCAAGGAGGAAGCGGATTGCGTCCAAGATGTGAGCATAGACCAGTGGGTTAGCATGGTACGCGCCGGACTATTGTCCGCCTCGGTCACACAAACTGTAGCTCCACGTCCT…	100.00%; Adjusted-Interval-0:0/0; hypothetical protein (YP_008857154)
13	GEC_PNG3_012	5750	6076	hypothetical protein	327	reverse		Protein	ATGAAACTTTCTGAAATTTTCCAAAAAGGCCTGAACTATGCAATTGAGTACGGAATGCCGTGGTATATGTGCATCCGTCTCCGGGAGATTCATTTGTTCCCCTCGCCCGTTGAAATGGCAGTTAACTCGGTCATGATGTCTGCCGGTATCTCATCAACCCCAGAGGGATGCGAATTCGCCGGCGTTGATGACTATTTTGAGGAAAGCGGCCTAGCAGCCGCATACAAAATGAACAATCAGGAAATGTCCGAATACGGGCGCTCATCCTACGCAATGTGGGTGCAATTTTGGTTCTTCGTAATCTTTGACTTAGCCCGAAAAGGGCAG	100.00%; Adjusted-Interval-0:0/0; hypothetical protein (YP_004327296)
14		6088	6333		246	reverse		ORF	ATGAGCATCATAGACCGCACCGAAGGATATGAAAGCCCGAATCACTGCTACATTGTTACTGGCAGCATCGGCCCTGAGTTCGAACCTATGCTATTCGCTACCCATGCGCTGGCAAAGAAGTATGCTGAGCAGATAGTGAAATACGGCAAGGCAAATGATGTTTTCCCGCCTTTTACGCCTGTTATCGAGACTCGCCACAAGGCGGATATGCATCGGTTCACCATTCACAACAAAATCCCCGAATAG
15	GEC_PNG3_013	6437	6826	hypothetical protein	390	reverse		Protein	ATGATCGCTCCACATATCACCAATAAACAATCGCAGCAACGCGCCGCCATCATCATTCGCCGAGTGAAATACTACGAAAGCCGCTGGCTGCGCACGGTGACTTTCTTCGTAGGAGAGTGCAGCGAGAATATAACCGAACGTTTCGCCTATCTGCGGCACGCCGAGGAGCAAATGACCAAGCTGAAGGCTGAGTTTGCAGCCTTCCCGGTAGAGCATCGGTTGAAGGCTCTCGGTTGGATCAACTGGAATACCTACAATGATGGCCTACTAGAGGAGTGGATTCACCCGGACAGTGACCGAGCCATCATGCTAGAGTATGACAGCACGACGTGGCGTCCAGAAGCTTGCTGGGAAACCAAGGTGGATACGCTCTCTAAGCTAGCTATGCTG	99.43%; Adjusted-Interval-0:0/0; hypothetical protein (YP_008859321)
16	GEC_PNG3_014	6826	7089	hypothetical protein	264	reverse		Protein	ATGTCGATTCTAGCTCTAACCCTAACCCTTTGCTCTGCTGTCCAGTGTGACGACTACATTATCGATCACGCGCTCCCGGGACAAGCCGCAGAGTGCAATGCTCGGCTAGTGGAAGAGGCCGATGAGTTCGGTGATGCTTGGGTGGCGACTAATGCCGATACCCGCCTGACCCGATACCTTAGCCGATTCAATATTCAGGTTGACCCGCGCTTTGTTTTCGATTACGATTTCACCTGTCAACTGATCGCAGAGGATGAACTGCCA	100.00%; Adjusted-Interval-0:0/0; hypothetical protein (YP_007002537)
17	GEC_PNG3_015	7125	7346	hypothetical protein	222	reverse		Protein	ATGACTCAAGCTAACTGGAGCAAAGGCGTCCGGGTTGTCGGCGGAAAGCGGGACGGTGAGATCACACTATTCACCGATGCCCACTTCAGCGAATCTATGGGCCTCTGCGGTGGTGATCCCGATTTGATCGAGGCTCTGCCGATGCCTGCTGCACTCCGCCTGCTGGTGAAATGGAACAAACTGTGCCGCCAAATGAAGCTTGACTATCGGTACGAACTACTG	100.00%; Adjusted-Interval-0:0/0; hypothetical protein (YP_004327291)
18	GEC_PNG3_016	7346	7657	hypothetical protein	312	reverse		Protein	ATGAAAATCTCCGCTATCCTGAAAAATAACCTGAAGTTTTACAAGAACAATTCGTTCATGTGCGGTCTGGTGACCGACTACGGCGGTATTTCGTGCTGCGAGTCAATGAAAGCCAAGGAGTTTATTCAGGGTTTGTTAGGGCGCTATGCCACCTTGCACGCTAAGCTTATGAAAGAGGTGCCGGGTTACGAAAGAGCCGTATATGATGATGAGCTAGAGAGTGAATACTCCTTCTTTGTATCGGATAGGGCCTATCAGATGCGTTGCTTGTGGTGGGAAACCGTCATTGCACAGCTAGAGGAACAAGGGAAA	100.00%; Adjusted-Interval-0:0/0; hypothetical protein (YP_004327290)
19	GEC_PNG3_017	7680	7871	hypothetical protein	192	reverse		Protein	ATGAAAGCTGTAGCTCAGTTCAAAAGTGAAGATTACGTAAGTGGTGATAGCCGTACTGCTACCGTCTATGAGGATGTTTATGGCTGTTACATCGTGAGCGTTTTCGGAACTAGCCTGAGCGAGCCTGTCAGCTACCATTGGGGTCCGTTCGAGTATAAAGAATCTGCAATCGATGCCGCTAAGTCTGCTATC	98.80%; Adjusted-Interval-0:0/0; hypothetical protein (YP_008869192)
20	GEC_PNG3_018	7947	8057	hypothetical protein	111	reverse		Protein	GTGACCGTGCTAGGATTCTGTATCAATCAAACGCACGCTCTTAAAACGGTAGCCAAATTCCGGGCTTGGCAAGCGCTGGGCTGGCCCTACACACTGAAAGATGACAGAAAA	100.00%; Adjusted-Interval-0:0/0; hypothetical protein (ATI15993)
21	GEC_PNG3_019	8138	8488	hypothetical protein	351	reverse		Protein	ATGCGGCAGCTTAACAAATCCCAGCTTAAGGCCTTGGGGCCTAAGATCGACCTAGCCTTAGAGCTAGCTTCTACTGGCCGTGGTGGTCTGATGAATGGCCACGGCTCTACCTGCTACATTGCAAACAAAGCCGGGCATAACATTCTGCGGGTTAGCTACCATAACTCCCGATTCGTTGCATATGGTGCTGAGAGTGTCCGGGTGACTGGGAATGTCATTGCAGCATGGGTGGAATGGAAGGGCATTAACCGGGCTGCAATCGACGCTCTGAGTGAGTACGGGTATCATCCTAACCTGAGCATAGGGCACAACGATGCTCTTAAGACTCTGCGTGATATCGAGCGTTACCAG	99.18%; Adjusted-Interval-0:0/0; hypothetical protein (YP_008869190)
22	GEC_PNG3_020	8491	8826	hypothetical protein	336	reverse		Protein	ATGGACGAATCTGTTTACGCACCATTCAATCAGTGTAAGATGATGGGCCTAGAACGAACCGTGCGGAGCCTAGCGGCTCCAAACGGATGCAAGGTAGTCTTGTATCAGGATCACAAGAACAAGCATAGAATCGTCATATACGATGCCCTAGGGCAGGGAATGTCCGGGGTCATGGTGCAAGCGGACGGGGAAATTCATTACAAGGAAACTCGCAAGGCTAGCCAAGGGCAGAATCTGACAAGGCAGCTACAAGCTCAGCTAACCGCATGGGGAGTGAAGTGGTTCCCCTCTCAGTATCAGACAGCGGCGGGCGCGGCCTGCTACAAAGGAGGCGAG	100.00%; Adjusted-Interval-0:0/0; hypothetical protein (YP_007236960)
23	GEC_PNG3_021	8834	9502	hypothetical protein	669	reverse		Protein	ATGAATTTCCATCTTAACCCCGTCTCCTCCAATTCTAAAACTGGTCCGATCCCTGTCAGCACGTCTCACAAAGACACTTGTCCGGACGCTTGCCCGCTCAAGGCTAAAGGCTGCTATGCCTCTTACGGTCCGGTTAATCTCCATTGGAAAAAGCTAAGCAATGGTGAACGTGGCGTAGAGTGGAAAGAGTTCCTTCAGCAGGTGCGGTCTATCTCCCGTGGCGACTTGTGGCGTCACAATCAAGCTGGTGATCTAGTAGGTCAGGATGACGTTATCGACGGCGTTGCGCTAATGGATTTGGTGAAAGCCAACAAAGGACGTCGCGGCTTCACCTACACACATTACCCGATGAACAATTTCATGAACCGCCAGCACGTATTGTCGGCCAATCGTAGCGGC…	100.00%; Adjusted-Interval-0:0/0; hypothetical protein (YP_004327286)
24	GEC_PNG3_022	9571	9690	hypothetical protein	120	reverse		Protein	ATGAAACTGTTCACTTGTGCGTTCTCCATTGAAAACTGGCAATCCATCGAAAAAGCTGGCGGAGTGGTCTATACCGCCGGCTGCCTCTGGCTTTCCTACTATGCGAAAGAAAAGATTGTC	100.00%; Adjusted-Interval-0:0/0; hypothetical protein (YP_008869188)
25	GEC_PNG3_023	9765	10145	hypothetical protein	381	reverse		Protein	ATGGCTAGACGGCAGCGGCTCCCGTCGTGGGTTCAAGACCAGACCGAGGATGAAACGCCGCTGAGGGATAGGATAGACCCCTACCTTAGCAAGCTTGGCGAAGTCGATAAGCTAGAGGGACAATTGCGACGGGTCAGGGATGCAACGGACCCGGATGAATACAACGAAATGGCTAAGGTGCTGAAAGCCCGACGCCGGAAGATAATGAAGCAACGCGCCCGGGCCTACGGTCTGCCAGAGGATGAGCCTACCAATGTCCAAGGGTACAGCGTACCGGAAGAGGTTCACCGTAGAGCCATCCTGTTAAGCAGTGTAAAACCTTGGATGTTCTGGACCATCCTGTCTTTCTCGATTTTTGTGTGGTTTGTGCTGAAAAACAGT	100.00%; Adjusted-Interval-0:0/0; hypothetical protein (YP_007002545)
26	GEC_PNG3_024	10385	10528	hypothetical protein	144	reverse		Protein	ATGGCACGTTCTATCAAGGCTTCCGACTTCGATTCCGCTTACCAGTTCGAGGCCGCCAAACGTTCCGAACGTAAAGAGTCCCGCAAATCGCGTGACAATCGCAAAGCTAGCCGAGGCCGAGCTTTCGACTTCAGTAGCGATATG	100.00%; Adjusted-Interval-0:0/0; hypothetical protein (YP_007236544)
27	GEC_PNG3_025	10605	10910	hypothetical protein	306	reverse		Protein	ATGGCTAAGTCTGTTAGCGTAGACCGCAAGCGATCCATTCTCGACGAAGCGAAGGATGGCAGTTTCTTCAGTGTGGAGTTTATCAAGGCGGACGGCACCGTTCGGAAAATGACGTGTAAACGTCAGATCAAGTCGGCGTATGCTAACGGCCAGTTTGCTACCCGCAAGCCCACCAGCGCTGGCAAGCCGCACCTGTATACCGCCGCCGAGGTGCTGAACATGGAAGAGGGTAAATCCGCTTTCCGCACTATCAACCTTGAGACTCTGACCCGCGCCAAGGTAAACGGAATCGAGTATAAATTCGAT	100.00%; Adjusted-Interval-0:0/0; hypothetical protein (YP_004327283)
28	GEC_PNG3_026	10913	11038	hypothetical protein	126	reverse		Protein	ATGCAAATGTTTTTCAAAACCCGTACCCAAGCCCGTGCAATGGCCACCAATGGCCGTAAAGTGGTAGACAACGGCGCTCAAGCTGAAAAGCGCTGGGCTGTCAAGCTGAACAAAAAGGAGGCTAAG	100.00%; Adjusted-Interval-0:0/0; hypothetical protein (YP_004327282)
29	GEC_PNG3_027	11112	11342	hypothetical protein	231	reverse		Protein	ATGACCGTCAGAGTAGGAGATATCGTGGCTATCCGGGGCGACATTCGGAAAAAGCTCGACGGAACGTGCCAATACACGCCCGAACAATTGGTAGGTGGTAAGTTCCTCAAGCATGCCGGCACGGGAGAAATATGGACTGGCCGAGTGAGTAAGATACAAGGTGATATGGCCAAGGTGGGAGGGGCTTGGCGCGGGATCGAATTCTATGTGCTAATTAGTGAAATAAACGCT	100.00%; Adjusted-Interval-0:0/0; hypothetical protein (YP_008859307)
30	GEC_PNG3_028	11357	11641	hypothetical protein	285	reverse		Protein	ATGGATAACCTGTCCGTTAAAATCGTTCTGTCGGAACTCAGCTACAAAGCCTTGATTCAAGCCTTCGCCTTGCTTGGCCGAACGCTCGACCTAGACGAGGGGTTGGACGATATACTTAATCTTATTGCGGATGAAATCGCTTTCCGCGACGGCCTGCCGCCTTTCGCAGACGACTGCGATAAAACAGAATGGATGCTCCGTCGATGGGAATCGCTCCCGGTGGTATCGTACAATATCGGGCAGGACGGACCGATTGTCGCTCGGTCTATCGAAGTAAAAACGGCA	100.00%; Adjusted-Interval-0:0/0; hypothetical protein (YP_009224836)
31	GEC_PNG3_029	11644	11784	hypothetical protein	141	reverse		Protein	ATGCAAGCTTGGAACGTATACCAGAATGGCCAGTTGATCGATACTGTTTTCTTCGATATCATGTGTGCTGCCGAAGAGGTGCGGAAATCGCTGGTCAACCATGACGGGTATCCGTCTGATATCACTGTGGAGGAGGCCGAG	100.00%; Adjusted-Interval-0:0/0; hypothetical protein (YP_004327280)
32	GEC_PNG3_030	11800	12066	hypothetical protein	267	reverse		Protein	ATGAAAGCTCTTTGTAATCATCGGGCACTCTACGCGGCTTACAATCGTAGTGAGCTTGATCGTATTGCGGTAGATTTGAACCGCTACTTCCCTATCGAGAAAGATGATGAATGGGAAGACGGCGCATACATGTATCGTCGCCGCACCTATCTGGTGAAGCATTCGAAGGGTACAGCCCGTTGGCACAGCCTTTACTGCAATGGAACCGTCCAAGGCGTCGGGGTTATCTTTGACGTGAAGTCGGACACACGCTCTTTCCGCACAGCA	100.00%; Adjusted-Interval-0:0/0; hypothetical protein (YP_004327279)
33	GEC_PNG3_031	<12158	12628	hypothetical protein	>471	reverse		Protein	ATGCTACATAGTGAAGCCCGGGCGATGGCCCTACAAGAGATGGACAAGTGGAGCCTCCTCGAACAAGGTTGGAAATTCAGTTTCAATCGCAGGATGAAACGGACGCTAGGCCGTTGTAATCACGCTAAAAAGCTCATAGAGCTAGGTTACAGCTACGTATCTGCCAATGGAGTGCCTGCGGTATTAGATACTATCCGCCATGAAATAGCTCACGCTAAGGCGGGACCGGATCATGGTCATGATTCCGTATGGAAAGAGTGGTGCGGATTGATTGGCGCTAAACCTGAGCAGTACGCCAGCACAAAGGAAAAAGTAGTCACATTTCCTCTGAGGTTAGCCATCCGGCACGAAGACGGCACGTTAGAGCCGCTGAATCACTTCGGTTTCAGACGCACCAAC…	99.53%; Adjusted-Interval-0:0/0; hypothetical protein (QBP28163)
34	GEC_PNG3_032	13260	13430	hypothetical protein	171	reverse		Protein	ATGAAGATTGACAACGGTGGCGAATATGCGTATTGGCTGGCGGATATCAAAGAGTTTGTTTCTCAGATGGATGCCACAGAGATCGAGAAGAGGGCTTGTATAGCATACTTAATTAGCTGGTATCAGCGAAGAGTACTGCACAGAATTAAACGGGAGGAATACGAGGCGATC	100.00%; Adjusted-Interval-0:0/0; hypothetical protein (YP_008869183)
35	GEC_PNG3_033	13656	14639	hypothetical protein	984	reverse		Protein	ATGCAATTCAATATATCGAAGCAACTATGGGTAGCTAAAAGCGAGCGGAAGGGCGACTATAAAGGGACGCTTTTGGCATACATGTCTCAAGTGGACTTCAATAAAGATGGTAGCTTGGCTGCCAGCTTCAAGAAAAAGCAGCAGACTGGTATGAGCTGGGCAGGTAAGAATGCCGAGACTTGCTTCATAGACAACATCCCTATCTCGGGGCATTTCATCGGGGACAGTGTTGAACGCTGGGTCACTGAGAACAAATATTTCCGTGTGACGGACCCTAGGGGCTTTGTTCTAGAGGTTCCTACCGGGAACATCTCGACCCTACTATTCAACTGCACTGTAATCAAGGGAGTCATTCAAGAGCCTTGTGTGTGGGTTCGGATGGGCTCTCAGCACGTTCTA…	99.66%; Adjusted-Interval-0:0/0; hypothetical protein (YP_009187028)
36	GEC_PNG3_034	14818	15015	hypothetical protein	198	reverse		Protein	ATGACTAGCCGCTGGAAAGAGGCCGTGTATCGTAAGTACTCGGTGCGTCGTCTGCGGCAGGAACTCGAAGAGTTCAAAGAAGCTAGACGCTTTGCACCAAACCAACGCATCCGTGCATGGTTTGATGCTCATATCGAATTTCTAGAACGCCACTTGGCTATTCGAGAGTCCGGCCAAGCCTACCCAGACGACCTTTGG	100.00%; Adjusted-Interval-0:0/0; hypothetical protein (QYC95177)
37	GEC_PNG3_035	15081	15317	hypothetical protein	237	reverse		Protein	ATGGCAAGAACCGTCAAGTGCGTAAACTTCCTACCTGTCACTCCGGACGGTCGAGTAATCGTCCGATTCGGCAAGAAGAGGCTAGGCTGGCTTGGGAAACAGGGTAAGAAGTGGCATTACTACCCTTACGGATGCGAAGGCAAGATTAAATCAGAGGGGTTTAAGACACTCGCCGAGATCAAGGCTTGGATTCGAGACCCGGAGGCTGTATGGCCCGGTCCGCAGCCTGAGATTGAC	100.00%; Adjusted-Interval-0:0/0; hypothetical protein (YP_007236948)
38	GEC_PNG3_036	15322	15513	hypothetical protein	192	reverse		Protein	ATGAAAGCACAGCCTAAAGAAGTAGAAACCCTGTCCCTCGACAAGCGCCCCAAGGCAGGTGATGTTGTTCGACTGCGATCTGACGGTAAAACCTACGAGGTAAATGCTGTATATCCCACGGCAGTGGGCTGGGAAGCGATTCTCCGCAACATGTACGACAAGACTAAGACCGTCACTGTCAGCATGGAGTGG	100.00%; Adjusted-Interval-0:0/0; hypothetical protein (YP_004327273)
39	GEC_PNG3_037	15526	16008	hypothetical protein	483	reverse		Protein	ATGAATATGAAAGAGATTGTGCAGGCTTTGATTGTCGTTGTCGCTCTGACTCTCGCAGCAATAGGTTTTGTAGTCGGGATTACTGCGTTGGCCAACAAGAGCGCGCCCGCCGAGGATATTGTCGTGTCTACTGAAGACGGCACCATCAATCTCGGTCGCTCCGTGAAGAGCGAGAAGCTGCTGTATAGCATGTGCATCAAGGTAGAAGACCGCAAACCTGCTTGTGAATTCACCACCAAGGACCGTGTTCTTAGCGAAGTGAAACAGGTTATGCGCCCGGGCGAGGCTACGGCCCGCGATATTAAGATTGCAGTAAACGCGGCTGTGACGTATACTGGTGAGAACGGGCAGGAAGCAACCTCTCTGATTACCCCGAAAGGTAAGTATCTCCCGGCTGGC…	100.00%; Adjusted-Interval-0:0/0; hypothetical protein (YP_009187024)
40	GEC_PNG3_038	16023	16268	hypothetical protein	246	reverse		Protein	ATGGCTACAACAGAGAAGATCATCGAGTATGTCTCGGCCTGTATCGAACGCTTGCAAGAGGACGTAACTGGGTACTCGGAGAACTTCCGTGACAGGGCGTTATCTAATCGCACAGGGTATATTCACGGGCTTATCACTATGGCTGAAATGAATGAGCAGGTGAGTATCGAGGACTGTGACAAGCTCCGTGCAAAGCTTCGTGAAGCTGCTGAGGCTGTGTTGAACGTACTGGATTCCAAAATTAAC	100.00%; Adjusted-Interval-0:0/0; hypothetical protein (ATI16012)
41	GEC_PNG3_039	16312	16494	hypothetical protein	183	reverse		Protein	ATGAAGCCTAATGTTGTAGACTCGCTAGGCATTAACATGTGCTACGCCTGCGGAGGTAAACTGTACGTCCGAGGAGTATGCACTATCTACTGCCCTGATTGCGAGAAGGCAACGAAAGATAAACCGTTCGTCAGGATGCAGCTTCTACAGGATATCGAAGACAGCAAGAGGGTTGACAACGAA	100.00%; Adjusted-Interval-0:0/0; hypothetical protein (YP_007236944)
42	GEC_PNG3_040	16487	16798	hypothetical protein	312	reverse		Protein	ATGGATATGTTCGATAAATACATGCAAGTTATGTATGACCGGGACGCTTTCTCAAGGCGAGTCGGTGAGTTAGAAAAAGAGGTAGCCGAACTCAAGGCTAAGGTGGCTATCGCTAAGTGTGATATGCGTGTCGTGAAAACCCTACTGGAAGATATCCAATGGGTGTATCAAGACGAAGCTATCTATACTCTACCGGGCTACGTTTGCCCTTGTTGCGGGGAATCTGCAAACTATGGGCATTTCCAAGGCAGCTTCGATAAGAGCCCCTGCCTACTAGCTTGTGTACTGAGCCGGAGTGAAGCATATGAAGCC	100.00%; Adjusted-Interval-0:0/0; hypothetical protein (YP_007002403)
43	GEC_PNG3_041	16801	17034	hypothetical protein	234	reverse		Protein	ATGGAACAAACTATTGATAAATCTCGGTATATTGTGCTTGATAACGAAGGTCGGCACGTTCTGACCTTGTGCGAGAAGGCCGCCTATAACCTGCTTAAAGGCGTTCAGTGGACAAAGGACAAGCATGGTCAAATCCATGTAAATGGTGTCACAGGCGTTGAACTCGGAGTTCGTCAAGGGATTATCGCTGAAGTATTCCTGTATCCGGGCTACATCATCCTAGAAGAGGTAGAC	100.00%; Adjusted-Interval-0:0/0; hypothetical protein (YP_007002404)
44	GEC_PNG3_042	17037	17267	hypothetical protein	231	reverse		Protein	ATGAAAGAATATTTTAAAAAGCGACTAATGCAGACCAGTGAACCGTTCGATTCAGCGACGCAAGCTATGGACGTAGCGATTGCGTGGGGAGGGGCTAAGTACTGCGAATTCACTTGCGTAACTGCGGATAATCGCGTCATCAGCATCTGGGAGTACAATGACGTAGAGCCTGATAAACCGGTATTCAATGGACAGCAACGAATCTTAGTTCCAACTTTTGAGGAGGTAGTA	100.00%; Adjusted-Interval-0:0/0; hypothetical protein (YP_007002405)
45	GEC_PNG3_043	17270	17494	hypothetical protein	225	reverse		Protein	ATGAACATCAAACTCCGCAAAGAGTTCGATAAATGGTGGGGACAGGACGAGCAAGAAGAACTTCGTAAATCCTGTGCCAAAGGATGGGCGGAATATATCTGGATGGCTAGTCGAAGAAAAGTGAGTGTTGAGCTTCCCGCGCCAGAAGGCGGATTTATCGACATCCAAAAGTACACAATCAATCGCTGCAAAGAAGCTATCCGCGAAACAGGACTGGAGGTGTTT	100.00%; Adjusted-Interval-0:0/0; hypothetical protein (QDF15607)
46	GEC_PNG3_044	17494	17637	hypothetical protein	144	reverse		Protein	ATGAACAAATTCTCTGAAGTGTACTACACTTGGAGCGCAGCGTGCTCTCGTACAAATATCTTGATAGATATGGGATGGACTGCTACAATCCGTCGAGACTTCACTGGCGGGATCAACCCTGTATGGGTTGTGGAGTTCACGCGA	100.00%; Adjusted-Interval-0:0/0; hypothetical protein (YP_008857119)
47	GEC_PNG3_045	17715	19457	ribonucleotide reductase alpha subunit Protein	1743	reverse		Protein	ATGAGTAAGAGAGACACATTCAACTATTCCGAAGCTAGGAAAAACAGTCAAGCAGCAGGAGAGACTCCTCTGTGGTATACGACGGCTGGCTACCAGTTGTTCATGAAGAAATATTCAAATGAGGGAGAGTCTGTTCGCTCTCGTTTTGAGACTGTAGCCAGAGCTATGGCTCAGCACGCCCCTACGGTGTATCCTGAGTGGTGGGAGGAGGACGAATACACTAGAGGCAAGGACTGGGAACAGGTATTCTTCGACGTTATGTGGGACGGTTTTGTAAGCCCATCCACTCCGCTTCTGTCGAACGGTGGGCTCCGCAAGAAGGGCACTACGGTATCCTGTGCAGGCGGGTTGATGGACAACAACCTCTATGACCGTTACAATGTAATGACGGAGATTGCA…	100.00%; Adjusted-Interval-0:0/0; ribonucleotide reductase alpha subunit Protein (YP_009224819)
48	GEC_PNG3_046	19453	20496	ribonucleotide-diphosphate reductase subunit beta Protein	1044	reverse		Protein	ATGGAAGTTACAAAGGCTCTCGTAGATGAGGCCGATATTTTCAATAAGATCACACAAATCAGGACTCCAACGGAGTCCTATGCCCGGAAATATCCGGTCATTGTCGAACTAGCAAACCAGCAACTAGAAGAGAAGTTGTGGTTCTCTAGCGAAATGAAGGTAGAGCTGGATAAGTTGAACCTGAAGTTTAAGTTGGAACCTCATCAGCTTCACGCTGTAAAGACTGTCCTTCAACTGTTCCTCAAATACGAACTGATCGTAGGCGAGGAGTTTTGGATGGGTAAAGTAGTCCGAACGTTCCCTCGCCCAGAGGTTAAACTAGCGGCTTCGATCCTGTGCATGATGGAATTGGCAGTACACGCTGAATTCTACAACCAGATCAACGTAGTGCTGGGGATG…	100.00%; Adjusted-Interval-0:0/0; ribonucleotide-diphosphate reductase subunit beta Protein (YP_007236523)
49	GEC_PNG3_047	20516	20857	hypothetical protein	342	reverse		Protein	ATGGCAGAATATAACCTGAGTCTGGAAGACCTCATGCTGGTCGATGGCTTCAAAGAGGCGTTCCAGAGTAACAATGAGAAGGTAGTAAGGGAGCATCTGTGGACTAACGGCATGGATGTTAAAAACTACTCGTATGAAATGGTTTTCTGTCAGCATCGCACCCTGATTGGCCGAGTCGTAGAGGGTCTACGATTCTCTGGCTTTGAGCGTACAGACAAGGAGTGGCTGAGCCTCGGTTGCGCCTCTCTGGAAGCTCATATTGCAGCGTGTGATGATAGTAATCTACGGTTCACTCTTCGTAAGATGCGACCAGAGGGATCGACAGAGGCAACGTTCCACAAT	100.00%; Adjusted-Interval-0:0/0; hypothetical protein (YP_004327263)
50	GEC_PNG3_048	20863	21807	hypothetical protein	945	reverse		Protein	ATGCAAATTTCTGCAAAAGTGATTCAACACAGTTACCGGATCGGCCTAGGTACGAAGAATCACAGATTCATCACTACATTCGAACTGGAGTATCCTCGGTTTATTCACAGTGAACTTATGACTCACCGACTTTTTAGTCGAAATGCTGCAAGTAGTCGTGCCATTCCCGTTGCCCATATGATCCGACAGGTGGAAGAGAATCCTGCGATGCCTGTTCACTGGGGAATGAATCAACCGGGTATGCAAGCTGAGTTCGAACTGAGTGAGTGTTTGCAGCGTAGCTCTCAGTACCTGTGGAAGAAGGCTGCAAAGAGTGCGGCTCGGATCGCTAGCGCACTAAATAAAATGGGACTCCACAAGCAGGTGGTTAACCGTCTCCTTGAGCCGTTCCAGATGATG…	99.46%; Adjusted-Interval-0:0/0; hypothetical protein (YP_004327262)
51	GEC_PNG3_049	22017	22964	phosphatase Protein	948	reverse		Protein	TTGAGTAACGATATCATCGACGTTCATGCTGGGCAACCGATTTCTCTGGTGCAACGGTCAAAGAATCCTATCAATATTCAATATTGGGACGCCGATACCATCCCTTACGGCACAGTCTTGGTTGTTACCGAGGAAAGGGGTGATATACGAAAGGGAGAATTGGTCGTAAGGCTGGCTAGTAGTGCAGATGATGAGCACTCTGTTAGGGTATGTAGATTCTCTGATTTCTTCCTCCTAATGGAGAGGGGTTATGACGCAGCCAGTCTCGGCGACGTTAAACAAGCGTATGATGTTCTGTTCGAAGATCACCCAGTGACTACCTTTGTTAACTGGGATCGGGCTCAGCCTTTGACAAACAGTGAGCGCTACTACGGAGACTTTCTGATTGGCGGCGACCCT…	99.51%; Adjusted-Interval-0:0/0; phosphatase Protein (AZF89661)
52	GEC_PNG3_050	22960	23172	hypothetical protein	213	reverse		Protein	GTGGAAGAGATTGTAAAAGACGAGGCTGCCCTCTCTGGAGACGATCTCATGGTTGACTCGGCAGGGCTTGATGCCCTGCTGGCGTTCCTAGAGAGTCAGTTTAAAGGTCCGAAGGGTGTACTGAAGGGATATGTCACTATGAGAGTGATGTGCGCTAAGATCGAGAGTCTTGACGGGTTTCAAGAGTTGAAAGATATGGAGGTGAACTTTGAG	98.87%; Adjusted-Interval-0:0/0; hypothetical protein (YP_009287350)
53	GEC_PNG3_051	23179	23511	hypothetical protein	333	reverse		Protein	ATGACTGATTTCAACATCACCCCTGAGCAAATGGAAGAAGCAATGGCAGGTATGAACCCGGAGCAGCGGGCTCTGGTAGAGAAAGCTTTGACCGACCGTAAATCTCTGGAAGATTCCATCGTGACCGAGGACGGTGAACTGGACTATGGCATGCTTGCACGACACATCCGCACCAGCTTGGGTGATCTGCCTCTGGTAATGGGCGGCCCTGACTTCCTGAAGCTGATGATCTTGGTTGCTGCGATGCCGGAGACCAAAGACGATCTCCTGACTCTGCACATGAACCTGTCCTTCATTCTGGACTGCATTCGTGAATCGATTAGCGACGAGGAG	100.00%; Adjusted-Interval-0:0/0; hypothetical protein (YP_004327259)
54	GEC_PNG3_052	23533	23739	hypothetical protein	207	reverse		Protein	ATGGCTGAGTTTTTCCTTGGGGCGGCCCTTGCAGGCTTGTTCTTTATGTTTAGTATCACTGCGAGCTTTACCGCCGAAGATATTGAGAAAGTGACTTCAACATGCGAGAATAACGAAGGCGTCAAGTATTTCGGAGTTGACTTCTTCGGAGACGGTGCTGTACACTGCAACAGCGGCGCTATTTTCAAAATCGACCGCAAATCTAAA	100.00%; Adjusted-Interval-0:0/0; hypothetical protein (YP_004327258)
55	GEC_PNG3_053	23754	23933	hypothetical protein	180	reverse		Protein	ATGACGGTTTATAAATTCTGGTGCGAATGGGATATCGGTATTAATGAATGCCTGTGGCGAGACTACTACCAGATGGAAGAGGATGTAGCTAAAGCCTTGTCAGACTGCGGGATTGAGGATACTATTGAGGAACTAGAGGGTGCAGGCCTGCTTGGCTTCGACTCTGTTAAAGTGATTGGT	100.00%; Adjusted-Interval-0:0/0; hypothetical protein (YP_008857110)
56	GEC_PNG3_054	23933	24709	hypothetical protein	777	reverse		Protein	ATGAGCAGTAAGAAACACTTTGTAATTTCTGACACTCAGTGCAAACCGGGTATCAGCTTGGACTACATGGAAGCCATCGGTAAATATATCGTAGCCAAACGTCCAGATGTTGTGATCCACATTGGAGATCACTTTGACCTAGCTAGCCTGTCGTCCTATGATAAGGGTAAACGCTCCTCTGAGGGCCGTAGGTACTCTGAAGACGTGCAAGTCGGACGTGAGGGTCTGGACCGACTGTTCAAGCCTCTGTGGGAGCTACAGGAACGTCAACGGGCTAATCGGAAGAAAGTGTACCAACCTCGGCTGATCTTTACACTGGGTAACCACGAAGAGCGAGCAGACCGGGCTGCTAATGACAACCCTGAGTTGTATGGCACCGTAGGCAGCGATGAGCTTGGT…	100.00%; Adjusted-Interval-0:0/0; hypothetical protein (YP_008859280)
57	GEC_PNG3_055	24709	24888	hypothetical protein	180	reverse		Protein	GTGAGAATCGACCTTAAAGAAGCCACGGATCAAATAAAAGACTTGCTTGTAGCTGTCGCTCTGCTAGATGAAGTCCTTGTTTGGATGGAGAGTGAAGACCTGTGCGATGCAGATATATACAAACGCATCGACGCATTTTTGTACTACCAGCCGGGAGAAGGCGAATGGGAGGAGGTAGAA	98.72%; Adjusted-Interval-0:0/0; hypothetical protein (QDF15594)
58	GEC_PNG3_056	24893	25060	hypothetical protein	168	reverse		Protein	ATGAGCATGACAGACCCGAGAGCATACTTCCTCAAGCAAGACCTAGAGGAAGCCACAAAACTCCTAGAAAGAGCTTACAATCTCCTTGATAACGTTCACTGCTATGATACGGCTGTGTATGAGGACATTGGAGCATTTCTGTACGGACAAGACTGCGAGGAGGTAGAG	98.66%; Adjusted-Interval-0:0/0; hypothetical protein (QDF15593)
59	GEC_PNG3_057	25060	25494	hypothetical protein	435	reverse		Protein	ATGACGAGTCTTGCTACTTATGTTATCCGCCATAAGAAAACTAAGGAGATTTGGACTACTCCTAAAGGGAAGCGGCAATGGGCAACAAAAGGGGCTGCGGCTCTAGCTTGGAGAAACGCCTATGAGGGAACTACACTGGGCGTATGGGCTGCTAAAAGGGACATGGAGCGATGGTCCGACTTGAACATTCCTATGATAGTGGAGAATGGGTGCTACCGTTTGGCTAGCCGAGAGGCCGCAGCTTTCAAGAATCAATCTGCTTTCGAGATTATCGATATAGCTGAATCTCTGAAAAATGAGAATCAATTGGTACTCGACTTGCTGAAAGACGTTATCGGATTTGAAGTCCCGGATCACACAGGACATGGGTATGTCCTGTTGACAGTCAGAGAATTCACG…	99.74%; Adjusted-Interval-0:0/0; hypothetical protein (QDF15592)
60	GEC_PNG3_058	25494	25721	hypothetical protein	228	reverse		Protein	GTGAGAGAGAAGCTTATTAAAATCATGCGAAAGCTGCCGATCAGAGTACGAGCATCTATTGTTCTGATTTGGATATCCGTGTTCTTCTGGCTCCCGGCTGTAGCGGCATTAATTGCCGGAGTTATAGACTTCTTCTATACCGCAAAGGATCAGTTGGAAGAGGGATACTCGGTACTCATTTCCGCTGCTAAAGGAGCCGTTAAATGTCTTCGTACAGGAGAGGAGCTA	99.47%; Adjusted-Interval-0:0/0; hypothetical protein (YP_009598163)
61	GEC_PNG3_059	25721	26116	hypothetical protein	396	reverse		Protein	ATGAACGAGGATCGGGTTTACATTGTAGTAAGAGACGAGGCACCAGAATACATGGTGCCTACTCTGGTTGCACATAGCATCCTAGGGGCAGACATGGCAATGGTTCTCCTCGGACAGGACCGGGCCGTTCCATCGACGGACCTTCCGTCCCGTCCGTATATGCATGCAGCGGCAAAAACCGCCATTAAGTGGGTGGAGTGGAAACAGTGGAGCTTCCGTAAGATCGTTGTACGAGTTTCTGACAAAGAGTACAATAAGATCAAGCAAATCCCTTTCGTATATGAGGGGTATGAGAGAACCATCTGCAACGGAGAGGGCTCTTGTCTAGTGGTGCCTCCTCTTAGCAAGGAGGAAACCCCGAATGTTCTTAAATTTGCAAAACTGTGGAGGCCTATG	100.00%; Adjusted-Interval-0:0/0; hypothetical protein (YP_007236510)
62	GEC_PNG3_060	26116	26676	hypothetical protein	561	reverse		Protein	ATGAGTGTAAGGCCTCGCCCTTGGGAAGACTTCCCGGGCATCTGGAAGACCGAAGCCGCGTTCTTGAGTTGGGTCAGAGGTGGCATTCGCCGCTATCTCTGGTCTAAGAACCCGGTCAAGCTTGAGTTTGCTAAATCCCGAAGGATCAAGATAGCCAACACCAATGAAAAGAGCAAGCTCAGGAACCCCACTGTATGGGGCTATGTGTGCGAGCAGTGCGGGAAGGAGACTCCTCAAGCTAACGTTGAGATTGACCACAAGACGGGGGAGTTCTCCCTGAAGCGAGTAGAGGATATCCAAGCGTTCGTGGAAGGTGTGGTGTTCGTGAGAATGGAGGACTTAGCTGTACTGTGCAAACCGTGCCATGAGATCAAGACCTATGCAGAGCGTTATGGGCTG…	99.70%; Adjusted-Interval-0:0/0; hypothetical protein (AZF89650)
63	GEC_PNG3_061	26676	27725	putative exodeoxyribonuclease Protein	1050	reverse		Protein	ATGAGTGAAAAGGAAGAGGATATCGTCCTCATCGACGGCGACCTTATCGCCTTTAAGTGTGCAAGTGTCAACGAGACCCGCTCCATCATTGTCAGAAACAAGCTAACAGGGGAAGAGGAAACTTGGAAGAACCGCACGACATGGCGAGAGAACAACAAAGACGAAGAGGGATTCAACGAGGAAAACTTCGAAATTGAGGACCATCAAGACCCCAAGCACGTATCCTATGGTATCTCTGTTGTTAAGACCATGATCGACCGAATCTGCCGCCAAGCTGGGTGCAAGCAGTTCAAGATTCTCCTATCAGGCCCTGATAACTTCCGTGACGCCATCCCACTCCCGAAAGAATACGAGATTACCAAGGGTAAAAAGACCTTCATTCGTGGCGGCAGGTACAAG…	99.68%; Adjusted-Interval-0:0/0; putative exodeoxyribonuclease Protein (YP_008869172)
64	GEC_PNG3_062	27770	27991	hypothetical protein	222	reverse		Protein	ATGATGAGTAGTTTGGTTATTGTTCGAGTACCTGAGTACATTCTAAAAGGCCCCACAGTAAACAACCAGTTCAGCGGTGACCTGTGGGAGCGAAATCTCTTCAAAGATTTGAAGAACGCTGCGGAGTGTATCATTAAAGGAGAGCCGGCTTATGTTGCTCTTCCTAACAAGGTAAACCCTGACACTCTACAAACAGAGTGGGACATTCAGGTTGTACAGTTC	100.00%; Adjusted-Interval-0:0/0; hypothetical protein (YP_004327250)
65	GEC_PNG3_063	28001	28231	hypothetical protein	231	reverse		Protein	ATGCAAATCAATTTTGGTCCCATCTTCCTTCTCGCAGCAATCGTCCTGTGCGTTCTGAAATCTGCCGGAGTCCTCGCTATCTCTTGGACTGTGGCACTCATGCCCATCTGGATTCCTCTTGTAATTGTATTGTCGATTCTCGTACTGTTTCTTGTAATTGTAGGTCTGATTTACGCATTCGGTGATCGTAGTAAACTGAACTTTAGCTTTAAAAAGCACTTCCGGAATAAG	100.00%; Adjusted-Interval-0:0/0; hypothetical protein (YP_004327249)
66	GEC_PNG3_064	28297	29298	hypothetical protein	1002	reverse		Protein	ATGGCTTTTAAACTGAACGTAACCACCAACACTCAATCCGGCAACGGCGGCATCCGCAAGGAAGTCGATTGGGATGCTCTGAACAACCATGTCGTTGAAGCTGCCGGCACTGCCGCTAAGGCGCGTTCGATCCCGGGTTATATCTCCGGCATCATCGACCTCGGCGAGCAAGAGCAGAACGATGCAGAGGTTGTGTTCACTGGTACTGCCGAAGATGAAATCCAAATCATCAAGGAATATCCGAACACTTACTTCAAGGATGGACTGGACAAGCAGACTCGTAAGCCTGTACGTCTGAAGTGCTGGCCGCAGCGCGATATGCAACAAATCGCGATCACTGTGGACTTCCCTCAGATCGAGGTAGACAAGAGCCTGTATCTGACCGGTAACAGCAACAAG…	100.00%; Adjusted-Interval-0:0/0; hypothetical protein (QAX99846)
67		29400	30104		705	reverse		ORF	ATGTCTGGTATTATCCCCGGGACTATCGTCAAACTCACTCAAGTGGGATGTGACGTCACCGTTGGCTGGCCAAAGGAAGCCCGATATGTAGGCGCATACGCAGTAGCAGTGGATGGACGTGATATCGGTCTCCCGGAAGGGGAAATCCGGTTCTGCTCCCTTCATTGGTCCATTGACCGAGACGTCAATGATGGACTTGGAGACTACCAATCGATGCTCGCTGACAACGACCGCTTCGAAATTGTAGCGATCCCGGGTAAGAAGTACTACGTTAAGAACGTTGCCGAGCACAGCGCACAGATCGGCCATTACTTGGTTCCTTCGGAGCCAGCCTTGTACGTAGGTTTCGAGCCGTGCTGGCTGAAGAGCATGCACGAAGGGGAGAGCCCGTTCTGCATG…
68	GEC_PNG3_065	30109	30273	hypothetical protein	165	reverse		Protein	ATGAACACGGCTCGACTCTACGTCTATGGCAAATCGTCCATGGTAGGAATCACTGTTGACAACAAGGCCAATCGAGAGTACTATACCTCTAAAGGCTTCGAGGTATCGGAGACACCGTTAGCACACAAGAGTGTTGCTAACAAATACAAACAGAGAGGAGGTAAA	100.00%; Adjusted-Interval-0:0/0; hypothetical protein (QBP28127)
69	GEC_PNG3_066	30297	30689	hypothetical protein	393	reverse		Protein	ATGACTCTGGCTTTCATTATCTATCTGGTAATGACCGTATTCCCAGCCTTGTCGTCGGCTGGTAGCTTTGCCCTGATCGTCACCATCATCGCATGGGTTGCAGGAGGGTTCGTTTACTTGGCATCCATTGGTGGCCGAGAGAATTCGGCAGTTAAAGCCACACTCAAAAATCACCTACGGCCCTTGACGTTCAAGCTGTTTCTGCCTATCATTGTAATCGGCCATCTGGTGCCTTCGTCTGAGACGGCATGGTGGATGGTCGGCGGGTACGCTGCACAGAGCCTCTATCAAGCAGACGCTACTCAGCAGGTTCTCAGCGAATCTACTGAACTGCTCGAAGCTCTGGTTAAGCGTGCTAAGAAAGAAACTCTGAAGGCTGTCGAAGGCAGCGAG	100.00%; Adjusted-Interval-0:0/0; hypothetical protein (QBP28126)
70	GEC_PNG3_067	30782	31468	hypothetical protein	687	reverse		Protein	GTGGCAAAAACCATTGGTGCCGATTTGCAAACGGGTCAACTGGTATTCGATGCGTTCTGGGATGCAGCATTCCCATTGAAAGCTCTGAAGGACGACCTCACCAAGCAATGGGAAGCCAATGGCAAGAAGTATATCATTGGAGTAGACGGTCGCCGGGTTCCTACCCGTTCGGCTCACGCTATCCTGAACAGCTTGTTCCAGAGTGGCGGCGTTATCTGTGCTAAGCGGGCTATGGTGATCCATGATGTACTACTGGAGAAAGAAGGTCTGAAGGTTGACTTTTTCAAAGAAGACTGGAAGAACAAGCCGGAATTCTGCCAACAAATGATCGCGTACCACGACGAAGCGCAGTTGGAAGTTACAGCTAAGTCGGTCAGCTTCAAGATGTTCCCTTGGTCT…	99.67%; Adjusted-Interval-0:0/0; hypothetical protein (QBP28125)
71	GEC_PNG3_068	31756	33762	DNA polymerase B family protein	2007	reverse		Protein	ATGCAACAACGATTTGAAACAATCGAGCAATACCTCGAATGGATGGGAAATAACAATTTCACCAACATGACTTGGGATATCGAGGCCACAGGCCTGTTGGATGAAACGTCTATCGATTACACTGCCAGCCCCTACAAGATTAAGCCTAGCTACAAACACCACTGCATTGTAGTGGAGGAGCACGGTGGCAATATTCTGGCATTCTACGATGGGCCGACCTACGTCTTTGACGGGCGAGAGTACACTGAGAGACTGCCGAAAGCGTCTTCCATGCTCCACACTGAAGAAGTTGTGACTCTCAAGGACTACACTCCGGTAGAGTATATTCACCTGCCGCTGAAAGAGTTCAAGAACTATGTGGCCAAGCGTCGGATCAAGCGCGTAGTTGCTCACAACATG…	100.00%; Adjusted-Interval-0:0/0; DNA polymerase B family protein (YP_009200041)
72	GEC_PNG3_069	33826	35685	AAA family ATPase Protein	1860	reverse		Protein	ATGTCCAAAATGACCGTGGCCCAAATTGCGGCTATGCACGGTATCGATCTGTATTCTGACCACAAGACTGCTTGTCCCCAATGCCGGAAGAAAGGCGCTGACAACAGCGGAGACAACCTAAAGGTCTATGGTACTGATCGTAATACCGGGGAACACAAAGGTGCCTATTGTTGGGCGTGTGGGTACACCTTGCTCTCTGAAGAGCAGGAAAGAGACGCCCGGGGAGAAGACGAAGAGGAGTGGAATTTCGTGGGAACTGAATTTAACGCAGAGATCAACGCTCAAATTAAAGAGCAATGCTCGTATGATCCGCGTGGTTATCGTGGCTTGTCTAAAGAGACTTGCCAGTATTTCGGAGTGCTACATGGTTTCGACCCGGAGACTGGCGAGATTGCAACT…	100.00%; Adjusted-Interval-0:0/0; AAA family ATPase Protein (YP_007003114)
73	GEC_PNG3_070	35742	35924	hypothetical protein	183	reverse		Protein	ATGAGAGCCACAGTACGAAACCACAATCTGCTATACATCTACTTCCACACGTTCTCGGAAATGAATGAGTGGTTGACAGAGAACGCTGTAGATCAGTGGACAGTCACTACTCTGGGCTCCGGCTATCAAGTGGCTGTTCCTATGGACCGTGCAATGCGGGACCAATACGCCTCGGAGAGGGGT	100.00%; Adjusted-Interval-0:0/0; hypothetical protein (YP_008869169)
74	GEC_PNG3_071	35924	36166	hypothetical protein	243	reverse		Protein	ATGAACGGACCCGAGTGCAGATGGTGCGGAGAGAAAACTGAAGCTGAGTTTGTAGACGTTGGGCTTGGATGGATGCAGCAAGTCACTGGAGGCATGTGTCATCGGTGTGGAGGGTACGAGAATGGTTACTACCAGAACGACGGAAGGCTCACCGAGGTCGAGTTTGCCACCTACTGGAGCGGTCCGTTCGAAGATCATGCGGATTTCTCACCATTCAACCACATGAGAGAAGGCGACTCGCCA	100.00%; Adjusted-Interval-0:0/0; hypothetical protein (YP_009623506)
75	GEC_PNG3_072	36179	36367	hypothetical protein	189	reverse		Protein	ATGAAGAAGGGTGACAAAGTGAAGATCAATGATGACGCTGATACCATCTTCCGTGGGCGAGTTGCCACCATCGTCTCGGTAGACGAAGAGGGTTGTGTTATCGACGTGGGCAACTACGAAGACGAGAGCGGAGAGCTTATCGAGTACCTTCACCTGTTCTTCGAGCGCTCTGAGTTGTCCAAGCAGGCG	100.00%; Adjusted-Interval-0:0/0; hypothetical protein (YP_004327241)
76	GEC_PNG3_073	36357	36482	hypothetical protein	126	reverse		Protein	ATGGCTAAGAAGAACCCTGTGTTTAAGTTTCTGAACACAGTCAACAAACCCTCGGTAGAGAGGGATAAAACCAAATACAGGCGGAAGCCTAAGCATAAACAGAAGGAGCGATTAAATGAAGAAGGG	100.00%; Adjusted-Interval-0:0/0; hypothetical protein (YP_008869167)
77	GEC_PNG3_074	36603	37022	anaerobic NTP reductase large subunit Protein	420	reverse		Protein	GTGGCTAGACAGGCTTACGAGTCTGCATCAGATAGGGCGGTCGAAGAGGCCGTCCGCTCTGAGCTAGAGAATCGTTGGAAATGCTCCCTCCATAAGCTTCCTAGGGCTCACTACATGGACTGGGCGGCCTGCCGCAACGGTAGGGTTGTAAGCTTCGTTGAGCTTAAAGCTCGTAACAACGAGATGCAAAAGTATCCTGACTTCTTTGTGTCCCAGATGAAGTGGCTCCATGGGATCGAAATGCAAAGGGTGTTTGACATTCCCGCATTCCTTGTGGTAAAGTGGACGGACTATACAGGATATGTCAAAATGACAGCCAACGGCGTCAACTACATGAGCATGGGTGGCAGGATTGACCGTGGAGACTGGCAAGACCAAGAAGTTATGGTCCATATCCCG…	98.28%; Adjusted-Interval-0:0/0; anaerobicNTP reductase large subunit Protein (QBJ04655)
78	GEC_PNG3_075	37026	37319	hypothetical protein	294	reverse		Protein	ATGAGTATGAGTGGCGATTCCGTAATCAAAGCAGAAGGCATGGAGAGCTATTTCATTTCCCACTGGGATGGTTGGGATAGTATGGATACAGCGTGCTTCGGCTTTTATATCAAGCCTGAATACGTTCTTGACCCGGATATTCGAAAGCTTGAGCCGAGCTTCTTAGAGCTTGATTTTGAGCGATGCCGATTCACATTCTGGGGAAACGCAGACGAAGGCCTAGAAGGAAAGCTGATGGAAGGTAAGATGCACATTATGGCCCCTGCCTTCGAGTACGTCTTCTTCAAGGAGGTT	100.00%; Adjusted-Interval-0:0/0; hypothetical protein (YP_007236912)
79	GEC_PNG3_076	37319	37483	hypothetical protein	165	reverse		Protein	ATGGAGTTGTATGACCAGTGGCGTCAGTATATGAGCGTCGTAATCTTAGAAGAAGAAGATAATGAGCGTCAGTGCATGCGGCTTATTGAGGCAGTTGGCGAACTCGATCCCTATATCCAAGATTTCCTAGATTCTTTCTCTATAAAAACTGAAGGAGGTGTAGTA	98.60%; Adjusted-Interval-0:0/0; hypothetical protein (YP_007236911)
80		37470	38147		678	reverse		ORF	ATGAGCGAGATTATGAAGGTTGAAGTGGGAGATCGAGTAGTCCTCAAGGCCTATTGCGATACATATACTGGATGTGCAAAGCGTTGGGCACAGGCACATGGACGCTTGGATGAACTGCTAGCTACGGGATTCGTAGAAGATAGCTGGGTACACACCGATGAACTGGCCGGAGGCTTGAAAGGTACTGTCGTAATGACTGGACTGGGACTGAAGGAAGAGTGCTGTGCAGTACGTCTAGACGCCTACACTGACCACAGGGCTGTTGTAGTTGTTGACGCTTCTGATCTTTACATCGCGTGCAAGGCAGCAAAAGCTCCCGTAAGCACCCTAGATGAGGCCTTCGGTTGTGACCACGACTACCTTATGGAATCTCCGGCTAACGCTCAGCGGCTGAACGAG…
81	GEC_PNG3_077	38147	38512	hypothetical protein	366	reverse		Protein	ATGGGCGAACCTTTCGTAATTGCGTTCGACTACGACGAGACGATCAGTCTATACCCTTTGGCCTTCCGAGTCGTCATGGATACCTTCAGGGGCTTTGGAGGAGCTTTCAATGTGATCGTAGTCACTGCACGTCACCCTGACAACAGCGGAGAGCTAGAGTGGCTACGGGATTACGGATTCCCGATCTACTTCACGGCACAGAAGGCAAAGCGCCCGTTCATGGAAAATCTTGGAATAAAAGTCTCTGTATGGGTTGACGACAACCCGTTCAGTGTGGATAATGACCTTCCTCCGTGGACAGTAGAGCAATACGATGCCTACATGGAGGCAAAGAAGCAACGAGCTATCAACAGAGGGAGTAAAGCA	99.85%; Adjusted-Interval-0:0/0; hypothetical protein (YP_007236909)
82	GEC_PNG3_078	38538	38789	hypothetical protein	252	reverse		Protein	ATGGAAATTATTTCGAGAGGGACGCTCCCTCAAGAGGCTTTGTTTACGGCTAAGTGCCACCATTGCCTAAGCACTCTCCGAGCTAAGAGATCGGAACTTGAGTATGTTTCGTTCTCATTCTGTCGCCCCGGGGAGACTGGGTATTATTTCGCAGAGTGCCCTGTCTGTCACGAAGAGGTGTCTGCTTGGGTTGCGGCTCCTGTCATTCCTGTGACACCGGCCACCACGGAGTATATCACAAAGGAGCGTAAA	97.57%; Adjusted-Interval-0:0/0; hypothetical protein (YP_008857083)
83	GEC_PNG3_079	38826	39308	hypothetical protein	483	reverse		Protein	ATGGAGGAAATCAAAGAAGATTACAAAGACCCGTATCCCGGCTTCTGGGATGCCTCTCGTAGGTATGGGGAGACCAACGATTGCATGGTGGTAAGCTTTGCAGTAGTATGGAACACAACCTATGAAAAGGCTCACCAGCACCTGAAGGTGAAGTGCAAACGAGCATACAGGCAAGGGGCTACACAGAAGCGCTTCAGCTACGCAGACACTTGGTGCCCTAAGACCCGGATGCTCTACCGAGAAGATGCTAAGGATAAGACTCTTAGGCAGTTTGCTGAGGAAAACCCCGAAGGTCGGTTCTGGATCGCGGTGAAGGGGCATGCTGTTGCAATCGTCGACGGAGTGTTGTACGATCACACTAATGACAAGAGACGTACCATCTGGCACTGCTGGCAAGTG…	99.13%; Adjusted-Interval-0:0/0; hypothetical protein (YP_009287380)
84	GEC_PNG3_080	39323	39517	hypothetical protein	195	reverse		Protein	ATGAAGCATGTTATTTACCGAGAAGACCTCATCGACCTACTGCGCGACCGCATGAAGCTCCAAGCTCTAGAAGCTGGCGGGGTAGATAATTGGGACTGGTATGAGGCCTCGCTCATCGACTGCGGATTCTTCGATGACGACGGACGTGAACTAGAGATCGAAGCCTTGGCAGACTGCTACCCGACTGTAGGTGCG	97.45%; Adjusted-Interval-0:0/0; hypothetical protein (YP_007236905)
85	GEC_PNG3_081	39969	40199	hypothetical protein	231	forward		Protein	ATGAAGATCGATATTCGAAACGAGGCGGCAGAGGTCAGGGAGATTGTCTTCGGAGATAGTGTAGACTGTGCTTGCAGACTTGAAAAGAGCGAGTATACTGACGTACCTGTGTACATCGCAGATGGCTTACCGGGAAATAGTGGGAGTTGGATGCCGATCCGTGATCTTCTAGATGCTGAGAATCTGCTACGAGCCTTAGAACGAGCTATTGACCTCGGTTGGTTTAACAAG	100.00%; Adjusted-Interval-0:0/0; hypothetical protein (YP_008857080)
86	GEC_PNG3_082	40250	41392	hypothetical protein	1143	forward		Protein	ATGAGCAATTCCCAAGACCGCGTACTTGCCCGAGTAGTTCGTATCGATGATGTGAAGACCCATCCTAACGCTGACAGCCTCGATCTGGCGCTTGTTGGAGGTTGGCAGTGCGTAATCAAACGCGGGGAGTATAAGGCTGGCGATCTGGCAATCTACATTGAAGTGGACTCCATGGTCCCTGTAGACAACCCTATCTTTGAATTCCTGCGTGGCCGTAATATGGTCGAACAAGGTGGAAAAGAGTATTCTCGAATCAAGACCATGAAGCTTCGCAAAGAGCTTAGCCAAGGACTGATCGTACCTGTTCATGCAGCGGGCAGTCCAGAGCCGAAAGTAGACGAAGATGTTACCGATCGAATGGGCATCCTGAAGTATGTAAAGCCTTCCGAGCAGGTAGCT…	99.95%; Adjusted-Interval-0:0/0; hypothetical protein (AZF89625)
87	GEC_PNG3_083	41408	41563	hypothetical protein	156	forward		Protein	ATGGACTATTGGGCCTGTGCAGATGCTGTCGAACGGGCTGGGTGTGAATGCTGTGGAAGCATTCTCCCGGTCGAAGAAATTGTAAATGACGGCGGCATGTTGGTATGCTGTGATTGCTATTTTGAAATGTTCTGTGAGGAGGAAGAAGTTAATGAG	100.00%; Adjusted-Interval-0:0/0; hypothetical protein (YP_009186975)
88	GEC_PNG3_084	41559	42365	hypothetical protein	807	forward		Protein	ATGAGTAAAGTTAAAGACCATATCGAGGAAGCTCTTCGCCCAGCTAGTCGGGAGAATATCAACTTGGGAGATTTCGTACTAACTGAACGTCCAGATGGGGAGAAAGTTCCGGCGTTTGTTGTAGTTATAGAAACGCCAGAGCAGGAAAAGCGAGAAGGCTATGTGCCACTCCTTGTGTATTTTGGCAATGGTAGGGTGGGATGGAGGTCGTGGAAAGAAGTCTACAAGACTTCTCTGAGAATCGATCCAAGGCTTATTGGTACGTGCGTCTGGGTCGAGGGGGCTGAAGCTATTAGTCAGCTTGAGGAACAGGGTGTCTTCTCGTACATTGATGAACAAGAGCTTATCAAAAAGTGCTACGATGCTTGGATGGAGTGGCCTTTCAGTACTGCAATTGTT…	100.00%; Adjusted-Interval-0:0/0; hypothetical protein (YP_007236901)
89	GEC_PNG3_085	42370	42687	hypothetical protein	318	forward		Protein	ATGAGCTTGCAATATATGGTGAGTGGTGATGAGCACATCGACGACTATGCAACGTATGAGTTGAGTTATCCCGATCTCAAAGCCACGTATAACCGCCTGTCGAAGCTGGACGATTCCAGCTTCAAGGCTTCTATGCCAGAGGTATTGCACTTCTGCTGTTTTGTAGCTTGGATAAAAGAGATTCCTAGCTCTATTTTGCTGGGAGACAGAGGACTGATACACCTTATCGCTCACCACATTCATGAAGGAGCGGAAGACGATGGGCCACAGGCTTTTAAGTCTCTGAGGCATCAGTTCAACACACTAATGAAGTTAGAT	100.00%; Adjusted-Interval-0:0/0; hypothetical protein (YP_007236900)
90	GEC_PNG3_086	42702	43007	hypothetical protein	306	forward		Protein	ATGGAATTATTTGACGTTAAGAAAGGGCAGGTTGTTATGGTTGGCAGTCTGGACATAGACATTCCGAGGCCGACCTTCGAAAAGACCAACGCTCGGATGACCGGCGTAGTTGTCGATATTGACGAGGGCTCGATGCATCTGAATGTTAAAGTGCTGTTCGACAACGGGGCGATGGACTGGGGCAACGCGTCCGATATTAAGCTACTCCATTCCGGCCCAGAGGCTAACAAAGTTCGCAAGAAGCTGGCTAAGAAGGTTATCCAGAAGCTTGATGACCTGTTCGATGAAGTTTATCAAGTTGTTCGC	100.00%; Adjusted-Interval-0:0/0; hypothetical protein (YP_007236899)
91	GEC_PNG3_087	43061	43372	hypothetical protein	312	reverse		Protein	ATGACAAGGAAACAAGACTGGCCGCTAGTTTCAGCAGTCGGGGCTTTGTTTATCTCCCTCCTTGTCTGTATGGCTATTCTGGCTTTCACAGCGATGACTCCCGAGGCTCGGTTTGACTCTGTACGCCAGACCTACGAGATTCGAATTAGCGAATCTGAGCGGCGGTATGAACTCAAACTGAACAGACTACAGGATCAGATAAACTCGGCCTCGTACACACAGGATCGGCAATCCCGTTTGCAATATGAAGAACTCGACTCGCTTAAAAGGAAGATTAGCGAACTTGAGCGGAGAATAAAAGAAAAACAAGAA	100.00%; Adjusted-Interval-0:0/0; hypothetical protein (YP_008857073)
92	GEC_PNG3_088	43411	43713	hypothetical protein	303	reverse		Protein	ATGGAAAGTAAAGACGGCAAAGAAGGCCTAATCAAGGTAGCTACACAGGGAGTTATCTCTCTGCTAATTGCTATCCTAATGGCTTGGTCTGGATTCCTAAGTTCCAGTCTTTCTAAGCAGGAAGAACGTATCTTTGCGATGCAAAGAGATATGGTATCCGAGGCAAAACTTAACGCACTAGAGTCGAGATTCAATAGCCGACTTGAAAGTGAAATTAGTAACGTAAGAAGAGAACAACAAGAAACCAACCGGTATTTGATTTTGATTATGAATGCCGTCAAGGGTCGGGATACAGAAACTCAA	100.00%; Adjusted-Interval-0:0/0; hypothetical protein (YP_007002449)
93	GEC_PNG3_089	43706	43834	hypothetical protein	129	reverse		Protein	GTGGAGCAAGATACAGTTAAGGGGCTCGCTAGAGCTTACATTCTAAATACTAACAGTGCTGCCATGTGCAATAGTCAACTACAGACAATAAAGCTATGGGCAGAAGAGCAGAGGGCTCTATATGGAAAG	99.54%; Adjusted-Interval-0:0/0; hypothetical protein (QBJ04639)
94	GEC_PNG3_090	43848	44288	hypothetical protein	441	reverse		Protein	ATGATACTAACTAAACTCAAAAACTACGCCCTCGTAGTAGCTGCCGCAATGGCAGCAGGGTTTGGATATCTGTCGTTCTCTTTGTACGGCGACTTAGCTGTTGCGAAGAATGATATCCAATCTCTTCAAGCTGCGTCTCGACAGATGGAAGAGCAGTTCCAGAAAGAGCGAGCAGGGTGTGAGATCACCACTGGGAGACTAGAGGCACATATAGCCCAAATGAAGAGCCGACAGGAGCTTCTACAAGGCCACCTGTGTGAGCTTGAGTCTCTACCCAACCCAACCCCAAGGGAGACCCAAGAAAATGCCACAGAGACGATCTCTGAGCCTTCTACTGGGGATAGTCTGGACCCTGCTCTTACAAGCTTGCTCGACAGAGCTTTCTGTTCCGCAGTACCA…	100.00%; Adjusted-Interval-0:0/0; hypothetical protein (YP_007236897)
95	GEC_PNG3_091	44278	44514	hypothetical protein	237	reverse		Protein	ATGAAGAAGCTATTGAAAAGCTGGAAGTTCTGGGCTGCTGTAGGCTCTGCAACTTTTATGGCTCTGGAGGCCATGGTTCATCTTTGGGAGCCTATCCTTCCTCCCGGCGTATTCGCCGCAGTGGCCACACTGGTAGCTGTCGGTGTAAGAATTTCGGCAGTGTTCGTAACTGCTGGTAAAGTGGAGGAAGCGATTTCGGAAACCATAGAAGATGGCTCAATAGAAAATGATACTAAC	100.00%; Adjusted-Interval-0:0/0; hypothetical protein (YP_007236896)
96	GEC_PNG3_092	44535	45092	hypothetical protein	558	reverse		Protein	ATGGCTCTAACTGAGCAAGACTTCCAATCGGCTGCCGATGATCTCGGAGTCGATGTTGCCAGTGTAAAGGCCGTCACTAAAGTAGAGACTCGTGGGAGCGGCTTTCTACTTTCTGGCGTCCCTAAGATTCTATTCGAAAGGCACTGGATGTTCAAGCTTCTCAAAAGGAAGCTAGGTCGTGACCCTGAAATAAACGACGTTTGCAACCCTAAAGCTGGAGGATACCTCGGCGGACAAGCGGAGCACGAACGTCTAGATAAAGCAGTCAAAATGGATAGAGACTGCGCACTTCAAAGTGCCTCTTGGGGCCTATTCCAGATTATGGGATTCCATTGGGAGGCACTAGGTTATGCGAGTGTTCAGGCATTTGTCAATGCCCAGTACGCCAGCGAAGGATCG…	99.59%; Adjusted-Interval-0:0/0; hypothetical protein (YP_007236895)
97	GEC_PNG3_093	45112	46608	putative tail fiber protein	1497	reverse	carbohydrate binding domain	Protein	ATGCCAAACATTATGAAGCCTACGGGAATCAACGCTATCTGGTCTGAAAACGGCCAGAAGGTTGACCCGGGTGCTGTGAAAGTAGGACTAGGCTGGGTTACGGAACTTCCTCCGTACCAGACTGCAAACTTCATTGAATACAAACAAGACCTGTTTAACGCTCACGTCAACCAGCATGGTATCCCCGAATGGGATAGCGTGACAGAGTATCAGGGTAACCTGAGCTACACTCAAGGCGCTAACGGGATCATCTATAAGTGCCTTAGAACCCATTCCGACAAGATTCCAACTGACCCTCTGAACATTACAGCCGGATATTGGCGGGTGGCGTTCGAGGATGCAGGGGAGGCGGCCAAGGTTCAAGCTAACCTTGATCGGCACGTGACAAACTACAACACC…	100.00%; Adjusted-Interval-0:0/0; putativetail fiber protein (YP_009200014)
98		46620	47096		477	reverse		ORF	TTGAGTACATATAAAGGTTATGAGTTTCGCAACGTTGCGTTTAAGCTGCGGGACGGATTCGAGTGTGAAATTAATCATCCCTACTGGGGATGGATTCCCACTTATGTGACCCCTACGGAAAGCAGTGAGCAAACAACAGCGACTTATTATGCTATCGTCGAGGCTATTGCAAGCGGTGCAATCCCTGAGCCAAAGGACGTCACTTTAGAGAGGGCCATAGCCGACGCGGAGCAAATTATAAGACAGAGCAACGATAAATACGCTTATACTGTAGCGAGTTTAGAGTATAAGAAAGAGGCATTGGACTCTTGGATCAACGCTGTTAACTCTTGGGCGGATACTCAGGAGTATCCTTTCGAAGGCTTCCCTCCTGAGCCAGATATCGGTGTTTCTAATCTC…
99	GEC_PNG3_094	47104	47478	hypothetical protein	375	reverse		Protein	GTGGAATTCAGAAATGTTGTAAAATACAAAATGGGATTCGAATGTGAGGTGAATCATCCTCAGTGGGGATGGATTCCGTTCTACGCTTGTGACTACGACGATAGAGCCAAACTGGTGTATGATGCAATCACCCGCGCTATCGATAACGGAGAAATTCCAGAGCCGGAGGACGTTACAGATAGAGACCTTGTTGTAGACGCACGTCTGTGGAGAGATAATGAGCTAACCCGCGCTGATCGTCAAGTAGAGATTGCTATCGATGATGAAGACGGAGTAAAAGAAAAGGCTTGGCGTAAGTACCGCTCTGCACTACGTAAGTGGCCTGAGCATAAAGACTTTCCAGCCGAGAAAAGTAAACCAAAAGCTCCCAAGGAG	96.23%; Adjusted-Interval-0:0/0; hypothetical protein (YP_009623483)
100	GEC_PNG3_095	47517	49529	putative tail fiber protein	2013	reverse	carbohydrate binding domain	Protein	ATGGCTGATTACAGTCAACTACCTATTGAAAATATTTGGTCCACAGGCGGGGATATGGTAGCCCCGACCCCTGCGCAGCAGCAAGGCGGATGGGGTATTCAGTCGGTTCCTCGCCAATGGTGGAACTGGAAGTGGAACCTTCACGATACTAACCTAGCGTATTTGCTACAGAAGGGCATCCCAGAGTGGACTAGTACACAAGAGTACATTGCTAACAAATCGTTCTGCACTAGAGGTGGATTTGTTTACAAGGCTGTTCGTACGCATACAGGAAGCGACCCTGCACAAGTTAGTGCCAACTGGGTTCGAGCTTTTGCAGATTACACCACAGCTAGTTCAGCACTAGGGGGCCTGACTCCAAGGGAAGGAGGTATTCCTTTCTTCATTAGCGCTACAGGA…	98.82%; Adjusted-Interval-0:0/0; putative tail fiber protein (ATI16072)
101	GEC_PNG3_096	49543	50271	hypothetical protein	729	reverse	Ig-binding domain	Protein	ATGGCTGTCAACCAATTTGACAGAGAAGATTATCTGGAGGTGGCCCGGGAACGGGTCACTGAACAGTTTAAAGAGAAGCCGATCTTTGATCGCTTCCTGCAAGTGCTATTGTCTGGTAAGTTTGATATCCAGAATGCACTGGAAGACCTCCAGACTCTCCGGTCTCTGGACACAGCCACCGGGAAGCAACTGGACATTATCGGAGACATTGTAGGGCGACCACGCGGTCTAGTGTACCAAGATATTTTCAACTATTTTGGATTCGCTGGAACGGAGCGTGCAGGTTCTTTCGGAAGCCTGTCGGACCCTACGGTCGGTGCTCCATGGTACTCGGTCGGTGCTCCAACTGGTAACGCCAGAGAGCCGAGCGATGAAGAGTATCGGATGATCCTGAAAGCA…	100.00%; Adjusted-Interval-0:0/0; hypothetical protein (YP_007236891)
102	GEC_PNG3_097	50293	51753	Putative baseplate component Protein	1461	reverse		Protein	ATGGCTGGAATTACAGCAGAAGGTCTAACGATTAAAGACTTGGACCAAATCCTGACAGACTACAGAAACGTAGCCTCTCAGGTCTTCGCCGACCTAGTTTCAACTGGAGACGAAGTTGACACGTCTGGTAACTCTGCTCTAGGCCGTCTGATCGGCGTAGTTGCTCCATCGGACGAAGCTATCTGGGAAGTTATCCAGATGGTGTATAACTCCTTCAACCCGGCAGCCGCAACTGGCGTGGCTCTGGACAACCTAGTGTCCTTCTCGGCAATTAGCCGGCATGCTGCCCGTCCGACCCGGGCTCAGGTTGTTCTAGAGGGCAACATCGACACCGTTATTAACTCGCCTCCCGCTAAGATGATTTCCAGCAGTACAGGCCGAGTGTTCCACCTGCTACAA…	100.00%; Adjusted-Interval-0:0/0; Putativebaseplate component Protein (YP_007002458)
103	GEC_PNG3_098	51758	52126	hypothetical protein	369	reverse		Protein	ATGGACTTGTTTGTCAACCCCGACACACATGACTTGGTTTTTATAAATGGTGAAGCTCCAGTCACTCAACGAATGGTTGATATTGTTGCTCAGCGACTAAAGATCAAACTGTACACATTCCTAGGTGAGTGGTTCTTGGATGATAGGATCGGCATCCCCTACTTCGAGAGGATTCTTGGTAAGTCTAGGAGCCTTCCCGCTGTTGACGCGATATTCCAATCTGAGATTATGAGAGACCCCGGCGTCCTTGAGATTACATCTTGGCAGTCGGGGATCGACCCTCACACACGTGAATACTCCATGGAGTTCACAGTCAGAACCACAGACAATACAGAATCCCTTCCCATCACTTTCAGAATGATAGGAGTT	100.00%; Adjusted-Interval-0:0/0; hypothetical protein (YP_007236889)
104	GEC_PNG3_099	52141	52878	baseplate protein	738	reverse		Protein	ATGAGGAGAACAGGCCTACAAGAGCTTCTGAACCTGCACTCGTCCACGGAAGGCTCGAAACAGTATACTGCTATACCTTGTGTGGTATTGCGCGTTCTGGACGATTTTAGACGCCTTTCTGTCGATGTTAGACCAGTGGTCAATGACCTGTACAAAGACGGCACATCAGAAGAGCAACCAGAGATTCTATCTGTCCCTGTCATTATGCCGGGAACAGCTAACACCCTTATCAGCTTCCCATTGAATGTCGGGGATACGGTGTTGTGTGTATTCTCTCAAAGAACTATGGACGTGTTTAAAGGCTCTGCCACTGGACAACCTCACACTCCAAACGATCTTCGTAAGTTCAACATGGCGGATGCCATTGCCATTCCCGGGCTGTTCACCTTCCCTAGGTCG…	100.00%; Adjusted-Interval-0:0/0; baseplate protein (YP_007236476)
105	GEC_PNG3_100	52878	53792	hypothetical protein	915	reverse		Protein	GTGAAACAATATGACAGAGTGTATAAACTAACGCTCGGTAACACTGAATCCGGGCAAGGTGTAGAGATTACAAACCTCCACCCTGACGGAAGTTTGAACAGAGAGGGACTTCAGTTCCGGTTCGATATCTCTAAAAGTTCAGATAACAAGAAGAGCGGAAACTCGGCGACTGTTGAGATATACAATCTGTCTATTGCCACTCTGAACATCCTTGAAACTGAATATTTGACGTGCCGACTAGAGGTTGGTTATAAGGAGATGGGAACTTCTGTTGTGCTAGATGGCAACGTTGTTGAAACTTCGACTAGAAAGAGTGGCAATGATTACGTCACTCAGCTTATTCTAGGCGAAGGGTACACAGCACTAACAGAGACCAAGCTGAAGGGCACAGTATCTCCG…	99.75%; Adjusted-Interval-0:0/0; hypothetical protein (YP_007236475)
106	GEC_PNG3_101	53792	54145	hypothetical protein	354	reverse		Protein	ATGAGCACGACTTATATCGACACACTTCCTCTTTACCAAGATCGGAAGTACAGGTACGCAGTAGCTATCGAGGGAATCTCAAGAGTCCTTCAATTTTACTGGAATAGCCGCTCTAGGCAGTGGCACATGGATATATTCGACGAGGAGCTTACTCCGATCCTGACAGGACTGGCGGTTGTTCCTCAGTACCCGATCATGGCAGATTACGCCATGCAACATATAGGTTTCAATGGCTACTTCCTGCTGATGCCTGTCAACCTAGAACAGGTGCAGTATAAGCACGATGCGAGTGACATTGTACCACAGTTTTTCGAACTGCTATACGTGAACGTTGACTTGGAGGATGACGTAGAG	100.00%; Adjusted-Interval-0:0/0; hypothetical protein (YP_007236474)
107	GEC_PNG3_102	54154	54912	hypothetical protein	759	reverse		Protein	ATGACAATTGCTATCAAAAGAGAGAACGGAGACCTAATCTGGTTCGACGCTGTTACAGAGTTCGGAAGACAGTACCGTGGCTCTGTGAGTTCCAACCCAATCGAAACGGGAGGAAAAATCACAGACCACATTACTACAGAAAACCCAGTCTTCACTCTTACAGCCGTCGTATCAGACGCAGACTTCAACTTGAACAGGCCCGTTATCAACGACAACGAGGCCCAGACATACAAGATCAACAACAAAGAGTTCGTGAATACGCAGCCGGTAACCATCCCGGCTGTTATCTCAACCTCTAGACTAGACCCTAGCAGAATCTTTCCAGAAGTTATCACTCAGTTTATTCCTCCTGAGATTCCTTCTGCAACTGTCCTCCCTCAAAAGGGTGATAAAGTCGCT…	100.00%; Adjusted-Interval-0:0/0; hypothetical protein (YP_007236473)
108	GEC_PNG3_103	54912	57275	putative tape measure protein	2364	reverse		Protein	ATGATTACAGAAAGGATTGCCCAGCTAACTGGGGAACTTAAATTTACAGTCGATTCCCGGCCTCTCACTGCTTTTGACAAGAAGCTCGCTGGGGTCGAAGCCCGGCTAAGAGAATTCTCCAAGCTGACGAACAAGCGGTTTGGAGTTAAGCTAACTCTAGATACAAAAACTCTGAGAGAGGAGCTTGCCAAGGCAGCCACTCAAAGGGTAGTCTTGAAGAACATCGCGGTAGATGCTGCCGCTGTTCGTCTTATCTCTGAGAAGCTTCAAGAAAGACTGAATGCAACGCCGATCAGGTTGAAGTCTGTTAGGCTAGACCTTAGCGGTATCCGAGATCAGAAAAACTTCGTAAAGACGGCTCTCGGCCAGACCAAGGTCGATCTACCGGTTGAACTGGGC…	99.97%; Adjusted-Interval-0:0/0; putative tape measure protein (YP_007236883)
109	GEC_PNG3_104	57275	57424	hypothetical protein	150	reverse		Protein	GTGGCTATCACTCACCCTCTCAAGCTAACGACGTATGGGGAACTGAGTACAGTCCTCACTACAGAAGATTTGTACAACATCCTTGAGGTTATAGACGTTCACGATACTATCACTCAAGTGGCAAAAGAACACGCAGAGGCTGATAAGAAA	100.00%; Adjusted-Interval-0:0/0; hypothetical protein (YP_009047070)
110	GEC_PNG3_105	57535	57903	hypothetical protein	369	reverse		Protein	ATGTTCGGAAACCAACGTACTGTCATCCACAATGGGACAGAATACACTATCAACCTTCTGCCAGCAACTCGCGGTATCAGCGTACTGAAGCAGCTAACCAGCTTGCTGGGTCCATCCCTTGCCAAGTATCAAGCTGACCACGACTTCTCTGGAGCCATGAAAGAACTGTTCGATAACATCGACAAGGTTCCTGTTGAGAATTTGATCCAGAATCTGATGCTGACAGTTTTCAAAGGTTCGATGGCAATCAATTTCGACACCGAATTCGCTGGCAAGTATGACCTGCTGTACGCACTCACAAAAGACGTGATCGAGTTCAACTTCGGCTCGGTTTTTTCTCTAATCGGTTTCGCAGAGGCACCGACGGTA	100.00%; Adjusted-Interval-0:0/0; hypothetical protein (YP_007002466)
111	GEC_PNG3_106	57920	58396	hypothetical protein	477	reverse		Protein	ATGGCTAACACGGTATTGACATATAGCCCATCTGATGTTAAAATTGTCCTTTGTGGGTATGCTCTCACTGGTGTAGTTTCTTTCGAAATGTCTTGGCTTTCGAGACCCTACACAATGGTTCGAGGAATCAGAGGGCACCACACCCGGGTCTTCAATAGAGACCTTTCTGCGCAGATTAGAATCGAGGTTCTTCAGACTTCGGTGTCTAATGATGCATTCTTCTCGCTAGTAGAGCAAGACCGAAGAACACAATCCGCCCGAATCACCTTGTCTGTCAAGGATACCCACGGTAGCACCATGATGAGCACAGACAACGCTTATGTCAATGGCTACCCTAGCATAACATTCACCGATGGAATCGAGAACAGGGTCTGGACTATTGATGTTCTGGACTGGACC…	100.00%; Adjusted-Interval-0:0/0; hypothetical protein (YP_007002467)
112	GEC_PNG3_107	58399	58896	hypothetical protein	498	reverse		Protein	TTGATTACTACATACTCGCCGCGTGACGTCGTAGTTACTCTCGCTGGTATCCATTCCGTGACAGGATACGCAGAAGGAGAGTTCATCCGAATTGTAAAAGATATTAAGCCTTTCATCAAGCACGGTTCGATGGATGGTGAAATCGCAAGGGTCTACAACAAAGACCAAGGCTGGCGAGTAGAGTTGACAATCATGCAATCCTCGCCGACCAATGATATTCTTTCGATGCTCTACAACGTAGACATTGCAACCCGAATGGGAAAATTCCCACTGATGATTAAGGACACGAAGGGTTCCACAAGCTTCCTAGCTCTGACAGCATGGGTGGAAGACTTGCCTAGGGTGTCTTTCTCTGGACAACTGGAGACCCGCACTTGGATTCTAGGGTGCTCTGAGGTC…	100.00%; Adjusted-Interval-0:0/0; hypothetical protein (YP_007236880)
113	GEC_PNG3_108	58973	59494	hypothetical protein	522	reverse		Protein	ATGGCTGTTCAACGTCTAGCTACATTCTCTCCAGCCGATGTTACCATTGTCATCACTCACCCTGCAACTGGTGAGAGCATGGTTCTCGGCGGATTCAGCGAAGACAGTATCGTTAACATTGAAAGAAACGCTGACACTTACGTGATGTATACCGGAGCCGACAACACATCGACTCGCGTCTACAACGCCTCTAAGTCTGCTACTCTAACTGTTAGCCTTCAACAAACTTCGCCTTCGAACGACTTCCTGACTGCTCTTTACAACTACGACGACGCCCGTCGTTCGTCTGAGGGATTGTTCACAATCCACGTTAAAGACAACTCTGGTCGTTCCGACTACTTCAGTGATGACGCCTATGTCGGTGTTGTTCCGGGTTCTAACTTCTCGAACAGCATGCAG…	100.00%; Adjusted-Interval-0:0/0; hypothetical protein (YP_004327205)
114	GEC_PNG3_109	59528	60811	hypothetical protein	1284	reverse		Protein	ATGACTGTTCTTACTGATGTAATTGACATTCAGATCAGCCGTGAGACTGCTGCTGTCGCACAGACAAACTTCAACGTTCCTCTGTTCATCGCTTCTCACACAAACTTCTCGGAACGTGCCAGAGTCTACAACAGCCTGAAAGGTGTCGCTGAAGACTTCGGAGAATCCGATCCAACATATCTTGCCGCTGTTCGCTACTTCGGTCAAGCTCTCAAGCCTCGCAGTCTAGTTATCGGACGCAGACAAGTTCCTTCTGCTGCCGTCTATGTCAGTGTTGTTCAGGAAGGACAAAGCTACGTCCTTACCGTTAACGGACTACCTGTCAGCTATGTTAGCCAGCAAGACGACACTGCTACTCTGATTGCCACAGGCCTAAAGGCAGCTTATGACGTAACTCCG…	99.18%; Adjusted-Interval-0:0/0; hypothetical protein (CEF89375)
115	GEC_PNG3_110	60827	61387	hypothetical protein	561	reverse		Protein	ATGATCCACACAGAGCTAGAAAACTCCCTCTATCTTATGGTCAAAGAGTTGTTCCCCGACTGGCGTGTAATTCAAGCTTACACGAATAATCAGGAACCGCAAACCCCTTATCTGGCTATCGACATTAAGAGGCTGGATGAACTGGGAAGGGAAAATGTCTCCAATATGAGCGATCCCATTAGTCCTTCGCATGGAACTATTCAAGTTCAACAGGACTTCGCAGCCAAAGTCGTATTCGAACTGATTGGCAAGTATGGAGAGACAGCAAGTGTCTCTGACATGGCAATGGCGATTACTCGGGCAATGCGTACTCCAGCAGGACACGCCGCCCAAAGAAAGTTTAATCTATCCCTTTTCAAACTCCCTAGCACAAGACGAGTTCCTATGCTAAGAGAAACA…	100.00%; Adjusted-Interval-0:0/0; hypothetical protein (YP_007002472)
116	GEC_PNG3_111	61387	61764	hypothetical protein	378	reverse		Protein	ATGCTCTATCCTACCTTCTCCATGACCAACTTTGTCAAGCTAGATTTGATTAGAAGAGGGCAGCCCGGAGACGACGGTTTTGGAAGACCTACCCCTCCAGTTGAGACAGTAGTAACAATCACAGCTAACGTTCAACCTATCGAAAAATCGACAGACACTCGTATCCTTCCAGAGGCCGACAGAAGCAAGGCTTGCTTCAAGGTGTATTCCAGAGGCGAAGAGATTCGCCAGTTAAAGGAAGGCCCGGGAGGGTGGAGTGCCGATAGATTCATGTGGGAAGGAGAGTTGTATGAAGTTATGAAAGTCATCAACTATTCGATGGGAATCCTAAACCATTACAAAGCAATTTGTATGAGAGTAGAGAGGAATAGCACAGCA	100.00%; Adjusted-Interval-0:0/0; hypothetical protein (YP_007002473)
117	GEC_PNG3_112	61767	62177	hypothetical protein	411	reverse		Protein	GTGGAGGCTCTAGACGGAACAACGGTAGAAGTTGGTTTCTTCCCCGAGGACCGATATGGTTCTGAAAATGGAAACCTACCAGTTGCACAAGTTGCAGCTTACAACGAATTCGGTACTACTCGCAACCCAACCCGGCCATTCATGGCTCCAACCTTTGAAGAATTCACATCTCAATTCCACTACGCAAGACTAATGAAGTCCACGTTCGAGAACGTCCTACGCGATGGAAGGCAGACGAATACTCTTCTGAAGAAATTGGGTAAAATGGTTGCAGAGCAGATGCAAGTTAACATTGACGACTATCCGGGCTCTAACAGTCCGGCATGGGCAGCTTACAAAGGATTTAACGATCCTCTATTCCATACTGGAAAGATGCTTGAGTCTGTCAAGTTCCAAATC…	100.00%; Adjusted-Interval-0:0/0; hypothetical protein (KEH08726)
118	GEC_PNG3_113	62218	62691	hypothetical protein	474	reverse	Ig-binding domain	Protein	ATGGCTTACACTGGTGATCCAGCAAACAACCCTATCGACCGTCTACGAGAGATTGTAGGGGACGTGTGGGAGCCTCCGATGCTTTCCGACGAAACCTATCAATGGGTGTTGGACAAGAACGAAGGCAACGAAAGACGAGCCGCACTTGAACTTATGCGTATGATGCTCTTCCGCCTGACAAGGGGAATGAGAGAACGCACAGGTGATATCGAAGTATATGGTGCTGAGTATTTCAACAACTACTTGAAAGCTCTTCAGCTCATTCTCAAAGACCCGAATATTGCAATTTCTTTGGCCGTGCCATATGCTGGCGGTATCTCCAAATCGGATATGCTGGCTAATGACCTAGACCCCGACAACGTAACACGGGAATTCTACATCGGTTTTGCAAGACGGGAG…	100.00%; Adjusted-Interval-0:0/0; hypothetical protein (YP_004327200)
119	GEC_PNG3_114	62744	63775	major capsid protein	1032	reverse		Protein	ATGGCTAACACCCGTTCCTACCTAAACGATGGTCAGTTCTACATTGCCGACCAGACTGAAAACCTGCTTATCATCCCGAACACTTGGACCCTCGTCGAGAACATGGGCGTCTTCACAAGTGAAGGTGTGACTCAGAACACTGTCCAGTTCGAAGAGATCGAAACTCGCTACGGTCTGGTTAAGGATGCCATCCGTGGAACTCGTCACCAAGTTGCTAGCGACCAACGTCGTCAACTGCGTGCCTTCGCGATTCCGCACTTCAACCAAGACGACTACATCACTCCAGAAGATATTCAAGGTAAGCGCGCTTTCGGTGCTGACCGCGAAGAAACTCTGAACGAGGTTCGTGCTCGTAAGCTGGAAACCATCCGTCGCAACTGGGCTAACACCGCTGAAGTT…	100.00%; Adjusted-Interval-0:0/0; major capsid protein (YP_004327199)
120	GEC_PNG3_115	63822	64229	hypothetical protein	408	reverse		Protein	ATGGCTCAAAACATTATCGCAAAAGATCATCAGCGTCTTAGCAACTGGCTGAAAGAAGAACAAATGGGCCACCGTGGCCTGTTCTACACTCGCGAAACTCTGCCTGTCGCTGACATTGATGTTAAAACAACTGGTTCTGTCCTAGACAGCACTGGCAAGCTGGTAACTAAGGCTACTATCGCCGACGCTACCTACATCCTAATTACCGACCTGCACGACTATGCCAACGCTCAGATGAGCCACGCTGTCGTCCTTGCTCGCGGTTTTGCCAAGATCGGCTCCAAGGCTGTTATCTTCGGTGCTGACGTTGACGACGCTGATAAAGCTACCGTCTTTGAAGCTTTCAAAGCCAAGAACATCTTCGCCGTTGACCAGATCGAAGGCGCATTCGAGAACGTC…	100.00%; Adjusted-Interval-0:0/0; hypothetical protein (YP_007002477)
121	GEC_PNG3_116	64260	65174	hypothetical protein	915	reverse		Protein	ATGACCGTAAAAGCAAAACGTAAACTGACCGATATCAAGTTTGAACACGAAGGTGCTCATGTCGCTCTGGTCAGTAAGCTCCAAGGTGGTGCAGCCAACGGGCACACTACTCTAATCACAAAAGCTACCAATGGCGTAACTGAAGAGCTTATCGATAAAGCTGCTGAAGTTACAGTCACAATGCAGTTCCCTGAGTTCCTTCGTAAGTTCTTCGGGATGTATTATGAAGATGCCGAAGTTCTCTCTGTTGCCATGGGATATGGCAGAACGGAGTATCCAGAACTAGATCACAAAGACTGGATCGACCAGCGGGTCGAGTCTATGTCCATTCTTAAGTCGGTTTATAAATCGGCTGACCTGAATCAAGCTCTCTCCGAGCTTACCCCTGAGCAGACCCTT…	100.00%; Adjusted-Interval-0:0/0; hypothetical protein (YP_007002478)
122	GEC_PNG3_117	65174	65641	putative capsid and scaffold Protein	468	reverse		Protein	ATGCTGACTCTTGAAAGTGTTATTGAAGCTCTCAGCAATGCTTTCGGGGCTCCCGCCAAGTCGGAAGAAGCCCCGGCTGTAGAGGTCACAAAGTCCCTAGACAATGAAAAGAGGATGGCTTTGTTTGTCGTTCTTGAGCCCCAAGAAGGCGACTCCACGACTGACCTACACGCAGACACCTACTCCGAAGAGGAAGTAGAGAAAGCTTGCATCAACTTCAATACTCATTGCAACGTAGCTAATATCTTCCACAAGATTGAAACACAGGAAGCTGAGATTGTCCAGTCCTTCATCGCTCCATCCGCATTCACAACTGACGACGGAAGAGAGATCAAGAAAGGTACATGGCTCCAGTGGTGGCACTTCCCTGAAGGCTCTGAAGTAGCCGATGCACTATGG…	100.00%; Adjusted-Interval-0:0/0; putativecapsid and scaffold Protein (YP_009623460)
123	GEC_PNG3_118	65654	67090	hypothetical protein	1437	reverse		Protein	ATGGCCGAGACTGAAAAGACAGCACCGGGTATCCCGCGACTTCGCCTAGGCGAGATTGGTAGTACAGGCCTTAAACAAGTCAATGGTACTATTCTGGAAGAACGCCGACCAGAACTTCGGTTCCCTAGGGCATGCAGAACATTCCAAATGATGGCAGAAGACCCTACCATCAAATCAGCTCTTGATCTCTTCGAAATGATGATGAGCAGGGTTGACTGGGAAGTTGATCTAGGAGTTGACCCCGACGAGGCTATGAAGGCCCGTGGTAAATTCCTGAAAGAGTGCATGCATGACATGGAACACAGTTGGTACTCCTTCATCAAAGAGGTCACTAGCTTCTACACCTACGGATTCTCCGTACATGAAATGGTGTTTAAGCGACGTGAAGGATACCCTGTA…	100.00%; Adjusted-Interval-0:0/0; hypothetical protein (YP_007236869)
124	GEC_PNG3_119	67106	68623	terminase large subunit Protein	1518	reverse		Protein	ATGGAAAACACTAAGGTTCCTGATAAAAAACTCGGACCAATCGCGCTAGCGCTTAAAGAGGCCAGAGAGAATTTCGATCTCAGCCCTCATGTTATTGGTCCAAAATCTTTCAAACAGAAAGAGTTCACAGACAGCGATGCAAAGATCACTGTATTCGGTGGTGCTGCTGGTGCTGGTAAGTCTTATCTCGGTGTAATGGACTTCATGAAATATATCCATGATCCTAACTTCCGAGGTGTAATGACTCGTCGTACTACTCCTCAGATTAAAGGCCCGGGCGGTCTGCTTGAAAAAGCAACAGACCTATTCAAGCTCGTTGACCCTAAAGTCAAGTGGAAAGACAAAGACGGCAAGTTTGTGTTCTCTTCTGGTGCAGTTATTTTCCTTCGACACTTCGAA…	100.00%; Adjusted-Interval-0:0/0; terminase large subunit Protein (YP_007002481)
125	GEC_PNG3_120	68828	69223	hypothetical protein	396	forward		Protein	ATGTTGTGGAATCGAACCACCTATCGCTCTGCTGCGAGAGCCCGCTATTCTCGCTTTACTGGCTTACGATCCAGAGAGCCTAAAAGCGTCAACGCGATATACCATTGCACGACATTGGTTGGAGGCGGGGACTCGAACCCCAACAATCGGGTCACAACCGAAAGGCAGCATCCGGGCTACACAATCTCCACACGAATAATGCCAAGCCGGCTGAAAGCACATACGGAGGAATGTTCCGGCTTGGACTTGATTGGAGCAGTTACCGGGGATCGAACCCGGAACACCAGATTGAAAGTCTGGCGATTTATCCATTTAATCTATAACTGCTTTATTTGGTGCATCTGCTTGGTAACGATCCAAGTCCTCTGGAATTTCAACCCAGCGCTTCTACCTAGT	97.64%; Adjusted-Interval-0:0/0; hypothetical protein (YP_008869213)
126	GEC_PNG3_121	69935	70048	hypothetical protein	114	forward		Protein	TTGTGCTCGGTTATGAGCCGAGTGACAGCCCCAGCCAGTCTTAACGCTCTCGCTATTTGGTGGTCGAAGGAAGGAATTGAACCTCTAGCCGAAGGCGTCCGGGTTACAGCCGGA	95.43%; Adjusted-Interval-0:0/0; hypothetical protein (YP_008869212)
127		71045	71179		135	reverse		ORF	GTGAGCGTAATTGGCAACCTACTGGATTCCAAATCCTCGTATTCTCTGTTCGAATCGGAGTCGGCCCGCCAAACACTGGAGATTGAATCCTTCTTGGACCAGTCTCGCAGCCGGAGAGCTAGGCTATGCTGCTAG
128	GEC_PNG3_122	71347	71667	hypothetical protein	321	reverse		Protein	ATGACTCAAGAAAGAAACAAGGGCGGTCGCCCTACGAATGCCGAGCTAGAAGCCCGGGGTATCATTCAAACAGACCTAAAAGCAGGACTCAGACTTCTAAAGAAGAGCTTTGCAGAGAACATCCGGTTCCTACAAGAGCAATCTGACAATCCAGAGGTTTCTCTACAAATGAGAATCAAGCTCAAGAAAGAGCTTTCTGATATGTTCGTCGCTTACTACAAAGCTGACATTGCACTCAAAAAAGAGCTTGCAAAAGGGACAGAATCAGGAGATAATGAGAACACTGAAGAGGACAAGGCTCCCGGAGTAGTTCTCGCGTTT	100.00%; Adjusted-Interval-0:0/0; hypothetical protein (YP_004327192)
129	GEC_PNG3_123	72473	72937	hypothetical protein	465	forward		Protein	ATGCAAGTTATCAATATCGTAGAATACAACCCTATCGTCTGGCTTCGCTCGATTCACGCCCACATGAAGGAAGGTTTCCGTGTCGTTCGGTCGATTGAAGGCTATCCTGTGTACGGTACCCTCTGTCAAGTGCAGATGTTCCGGCAGGAAGGCGTCAGCCCTGAGATTGAAAAAGAGCTTGACGGCAATGAGGTCATTGTGCAAGAATGGGACGTTTTCAGCCTTCTGATGGGCATGCAAAATGCTTTCGATCAAGGTTTCCGCATTGATCTCGAAGACCCTCATTTCGCCAATATGAATTTCGCTCTCAAGTCTGTAAAGATGGTCCGAGAAGGCGCAGAGAAGCAGACTGAGGAAAAGTCTACAGAAGTAGCTAAGGAAGTTCCTGTAGAGGAAGTC…	100.00%; Adjusted-Interval-0:0/0; hypothetical protein (YP_007002484)
130	GEC_PNG3_124	72937	73290	hypothetical protein	354	forward		Protein	ATGAAGTTTAACAAAGCACAACGTGAGTTTTTCAAAGACTACGCAATCCAGACTGTGAAGTCTACCCTGATGCAGGTTGCAGCCCAGAACGGCCTAGAGATCAATCAGGAAGCTCTGGATCGCGCTATGGAAGTCGTAAACCTCGAACCTCTGGCGGAAGCAGCCGGGACTGCGTTCTTGGAACGAGTAGACTTTAAAACCCTCGTCAAGGTTGACAAGTTTGTACGCACTGAAGAATTCCTGAGTGTAGCTCAGGCTGGTGCAGAAGTTGGTGAAGCTGTCAGCGGAGAGCTGAGCACAATCCTCCTTCCATTCTTTGCAATGCTGGGCTCTGGCCAGAAAGAAAGCGAGGAG	100.00%; Adjusted-Interval-0:0/0; hypothetical protein (YP_007002485)
131	GEC_PNG3_125	73341	73886	ATP-dependent Clp protease proteolytic subunit Protein	546	forward		Protein	ATGCCTGTTTCATGTACACAAAGTGTTAGCAATCGTTACTCCATCCTTCTGCCATACGTAATAAAGAGCCTCGAAGAACTCACAGAGGAGCTTTGGACCCTTGAAAATGCAGGTCAGAATGATGAAGTGTACATCACCATTAACGGATGCGGTGGACAGGTAGAGACCGCCAACGCTATAATCCGAGCGATCAAGGAGTGTCAAGCTCCAGTGCATGCCCGTCTTGAAGGCGAGTGTGCGTCTGCCATGACTGCCATAGCGCTAGCCTGCGACTCCGTTGAGATCGACCAGTTCACATATTTCATGATCCACGCGCCTTCTTTTGGCGTTATATCTGCTGATTTCAGGAATAGCCTGAGGAATGCAGCGTTTAGCTCAGCGTGGTGCGATAAATGGGTA…	100.00%; Adjusted-Interval-0:0/0; ATP-dependent Clp protease proteolytic subunit Protein (YP_009287425)
132	GEC_PNG3_126	73950	74132	hypothetical protein	183	forward		Protein	ATGTTCGAACTTATGCAGGAGTTGGAGGGTCAGGCTATTGACAACAGTAAAGAAGGCGTGTACCTTCAGAAGATCAGAAAGGAGTGGAAATATGTTGAGGATTACATCCATGCTCTGGAGGAACTGGCGCTGTCGGTTATGCCTTCCGAGCTGCTAAAAGAGATTCAGGAGGATTGCGGAGTA	100.00%; Adjusted-Interval-0:0/0; hypothetical protein (YP_007002487)
133	GEC_PNG3_127	<74132	>74422	hypothetical protein	>291	forward		Protein	...ATGAGAGACGAGTTTGAAGCGTGGTTCGTGCGTAACTACGCGGCCCAAATTAAGGATGGGCACCATGGCTTCACCCTTGATCGATATGAGCATCCGCCGCATCAATACATCCACGACACACCACATCATGACTGGCGGATATGGCAAGCCAGCCGCGCGGCTCTGAGGGTGGAGTTGCCGGAGAAAATGGAGCCCACAAGAAACATCTACGGCAACCTGATAATCGGCAGCTACAACGCAGTGCTTGATGCCGTGAAAGAAGCCCTCCAGCAAGCCGGAATCGAGGTGAAG...	100.00%; Adjusted-Interval-0:0/0; hypothetical protein (YP_007236859)
134	GEC_PNG3_128	74426	74608	hypothetical protein	183	forward		Protein	ATGGCGACGCGAACAGTTCACTACGACGAGTGGGACGGCGGCACAGAAGCGGACAGTGAAGAACCGTATGACGTCTTCTGTGGCACCGATGGCGACTTCGAGGAGAAGAACTTCTCCCGCTACCGCAATCATATCACCTGCAAACGATGCCTTAAGTTGCTGGACAAGAAGAAGGAGGCTGCC	100.00%; Adjusted-Interval-0:0/0; hypothetical protein (WP_016064770)
135	GEC_PNG3_129	74646	74921	hypothetical protein	276	forward		Protein	ATGAATAGTGTATGGGTGATATTTGGACAACTCTGGGACGACTACAGTGGAGAGTTCGATCTCCACATGCTTGGGGTACTGGGCAATACCAAAGCGGAGACTATCCGCAGGGTTGTATCGTCCTACCCGGGCTTGCCAGAACCAGACGAGGAGCTTCTTGATTGCATCGTAGCGGGCCTGATTGTAAACGCAGAGTGTGAAGTAGACATTCCGTGCGGGAAGACAGGAAAAGACGAGTGGGTTATGTATTCTATTCGTAAGAAGGAGGTGTACCAA	100.00%; Adjusted-Interval-0:0/0; hypothetical protein (YP_004327184)
136	GEC_PNG3_130	74921	75196	hypothetical protein	276	forward		Protein	ATGAGTAACCTAGTGTGGGAACTTGTATGGGAAGAAGATTACGAGCCTGACAGTAGAATGGGTCTGTGGATTGGGAACCCTCCGAGTGTAGAGCAGTTAGCTGAAGTACTCCTAGGTGCGGACTGGAGACTGACAGAGGACAAAGTAGAGGAGGCCGCTCACAGCCTTCTGAAGAGTGGTGGTTACAAAGTGTCTCAATACCACGCTCTGAGTCTCGATAGCTTCTTTGCAGATACTGGACTAGGAAAGGAGGTAGAAATTGACCTCGAAGAACTC	100.00%; Adjusted-Interval-0:0/0; hypothetical protein (YP_007236857)
137	GEC_PNG3_131	75180	75527	hypothetical protein	348	forward		Protein	TTGACCTCGAAGAACTCTGATCTTTCAACTCAGATGATTGATAAAATCATTGCAAAAGAGTCGGTAGTGGGGCAGTATACAGTGGCTAAGCAGAAGGTGACTGTGATCGACTATGAAGAGTTTTCACGTCTGGACTTCCAGCCCCCGGCCACTTGGTTTATCAAGGATGCATCTGGCTACTACATCTTTGTCCACACGTCTCAGCGAGCTAAGGCCCAAGCGTGGATAGATGAAGAGTATGGCAAAGGGCGTTACACCGTCAATGCCAGCCGAGTGCAGAAGAAACACAACACGGGCGAGGGGAGCAAGCCAGCTTACGGCGTAGCCACTCGTCGCGGACAGAAGCGA	100.00%; Adjusted-Interval-0:0/0; hypothetical protein (YP_007236856)
138	GEC_PNG3_132	75539	75805	hypothetical protein	267	forward		Protein	ATGAAAGTAGTAAAACGTAACGGTCACAAGTTGGAGTTGGAGAGCGACGAGATCAATATGCTGGTAGGACTTCTTGGTCACCTCTCGGCTTCGGCTGCGACCACGGACTTGGGTTGGTTTATGGAAGACCTCTACCAAGAGCTTGAGGTTAAAAGTGATCCGGAGGCGGTGAATAAATACGAGCAGGAGTTTCGGGCAAAGGCCTACGGCAGTGATGATCCCTCGGACTTCGTTATTTTAATCAAGGGTGCAGATGGAGAGTACAAA	100.00%; Adjusted-Interval-0:0/0; hypothetical protein (YP_007002493)
139	GEC_PNG3_133	75805	76014	hypothetical protein	210	forward		Protein	ATGAAGGACGTAGCAGGAAGGGATATCGAGATCGGCGACGCAGTAGCATTCTGCCTAGGCGGAACTGGAATGGTTATGCTGGTAGGCGAGGTGGTTGCAATCAATCCTAAGACTGTCAGTGTTAAAGCTGAAGCGTGGGACAAGTGGAGCGGAAAGCCATCAGTGCAAGTGTTCCTTCGCCGGGGCGATGCCGTTTGTAAAGTAGAAAAC	100.00%; Adjusted-Interval-0:0/0; hypothetical protein (YP_004327181)
140	GEC_PNG3_134	76027	76260	hypothetical protein	234	forward		Protein	ATGACTGAACCGACTGAACCCACTGTAATGCGCATCGACGATGTGATCGAGGCTCTACAGACTCTTCGCACTGTGTATGGCAACTTGAAGGTAGCGGAGATTGAACACGGAGACCCGACTTGGAGCTATTACCCGCCTAGCGTTGTCTATTTGACAGACACTGACGAGTACTACATGGAATTCGCGTGCCCTGAAGAGGGGTACTACGAGGAGATCGCGGTTCTAATTGGAGGC	100.00%; Adjusted-Interval-0:0/0; hypothetical protein (YP_007236444)
141	GEC_PNG3_135	76266	76679	putative CMP/dCMP deaminase, zinc-binding Protein	414	forward		Protein	GTGAAGGTCAAGCATATTAAAGCTTACATGGAGGCCGCTGAGGCCTTCGCTAAGTGCAGCGACTCGACTCGTTCCAAGGTTGGTGCAGTTCTAGTAAAACGTAACCGTATCATCAGTTGCGGGTATAATGCCCTTCCAGAGCACCTAAACGGGCCGCTGGAGGACGAAACGGGAGTAACCAAGGCAGAGGTGAGGCATGCCGAAGAAAACGCACTGAGGGCTCTTATACGCAGCCCTGAGAGCGCCCAAGGGGCTACCCTGTTCGTCACTCACTCTTGCTGTAAAAATTGTGCTATCTCGGTGGTTGAAGCTGGGATTAAAGTAGTGTACTATAAGCACGAATATCGGCTCGACGAAGGTCTTAGGCACCTACGGGAGAATGATGTTCTTGTCATCAAA…	99.44%; Adjusted-Interval-0:0/0; putative CMP/dCMP deaminase, zinc-binding Protein (YP_004327179)
142	GEC_PNG3_136	76679	77884	hypothetical protein	1206	forward		Protein	ATGAGTTATTTTCAACGACTGTATGGACTCGACAAGAAAGGCGGGTTCAAGGAGTGGACTGTAGAGGTGGTCGGAGAGGAAGACGGTAGCTTCAATATCGTCGTGAAATACGGCAAAGAGCATGGAGCCATGACCTCTCAGGTTACCAACATCCGAGTTGGTAAGCAGAAACGCTCTGTAGAGGAGCAGGCCGTGTCTGAGGCTCAGTCCAAGGTGAGCAAGCAGTTGGACAAGGGTTATCGTGCAACCAAGGAAGAACTCAACGATCTCCCTGTTATGGCTATGCTCGCAAAACCGCTTGATCCCGCTAAATACAAAGAGGGGTATGGCTCTCCTAAACTAGACGGCCTGCGTTGCATGGCTAAGAAAGCCAATGGCGTAGTTACGCTAGCGTCTCGC…	99.33%; Adjusted-Interval-0:0/0; hypothetical protein (MBO6558724)
143	GEC_PNG3_137	77900	78361	hypothetical protein	462	forward		Protein	ATGTTCAACGCTAAGTCTGTCAATGTGACCACTGCAATAGACGCTGCTGAAGAGTTCCAGCTCTTGGATACTTCTGCTATCCAGATTCGAAGTGTCATTCAGTTCATGGATGCTCTCACTTACAAATTCAACTACACGACTGGGTGTTTTGAAACCCAAACTCGGGAAGTAAAGCACATCAGTAAGCTGAGTTTCAACACCGCTGTGCGTCTGCATAACCTGTACCTCGTTCCCGGTTCCACAATGACTCAGCACGGATTCTGGGCTCCTGCTGGATGCGGGTATCGGAGTGCAGAGTTCATTGATCTGGTTGTAAGTCCGGAGCTTATGGCAAAGGCGCAGGCCTGTAAGATCGTGAAAAATGCCAAAATCCAGAAGGATCGTAAAGGCAACATTCAC…	97.74%; Adjusted-Interval-0:0/0; hypothetical protein (YP_007002498)
144	GEC_PNG3_138	78422	78979	putative cell wall hydrolase Protein	558	forward		Protein	ATGGAAACCTTAGAAGCTCTCGTTTTGTCGATCCTTCTAGCTTTTATTGGGATGTTCCTAGATATGGAATACTCTCGTCTCAAATACGGCACAGAACCTGTAGTAGAGTTCCAAGCCAGTCCCGGTCAAATCATAGAAAGCAAGCGCACCTTGTGTGAGTACAGAAAGCCTTGCAGGTTGTTGGCTGAAGCTGTATACTTCGAGGCCCGGGGAGAACCGGAGATCGGTCAGATTGCTGTAGCACACACCGTAGTGAACAGAATGAAGCACGACAGGTGGCCGAGCACAGTAGCTGGAGTGCTCTACTTCAAGTGCCAGTATTCCTACACCTGCGATGGGAGTATTCGGCAAGGTGTCAAGGAGCTTGACAAGTGGGAGGCAGCGAAACATGTTGCATAC…	100.00%; Adjusted-Interval-0:0/0; putativecell wall hydrolase Protein (YP_007002499)
145	GEC_PNG3_139	78984	79541	putative phosphohydrolase Protein	558	forward		Protein	ATGAACACTCAGCTTGGTATCGCTATTGAGATCGCACTCTCGGCTCACGAAGGTCAGCGGTACGGAGAGACCAACTTCCCGTATGCTTACCATCTGAATCAGGTGCATACAGTCTGCGTGGCTCGCAACGCTCCTAAAGATATGGACCCGGGTCAGGCTTTCTCCGACCTTCCGTACATGGACACTCTTCTCGCTGTGTGCTTCCTGCACGACGTTCTGGAGGATACAGAGTTGACAGAGGAAGACTTGGAGTCCATGGGCGTGATGCCTCACATCGTAGAGGCTCTGGTCATTCTCGATAAGAACCGTGCTGAGAGCTACCGTAAGTATATCGAAGCTTGCCGTAATCATCCGGTTGCAAGAGAAGTGAAAATCTGCGATACTATCGCAAATCTTACA…	100.00%; Adjusted-Interval-0:0/0; putativephosphohydrolase Protein (YP_007002500)
146	GEC_PNG3_140	79534	79962	hypothetical protein	429	forward		Protein	GTGTGGAATGAATATAAAGAGCAGTACAGCTACACCCCAGTCACCACCGGGGAGATTAAAGAAGTCCTTGCAAGATGGGAGTTAGTCCAATTGCAGGCTGAATCGGCTGTAGAGGAAGCTATCATCAGCTATTCTCGTCCTTACTCTTTCTTCGAGAAGCTGCGAGGTGTAGATAAGTGGTCTCCGAAGGAGCTTCTGAAGAAAGACGCAGTAGATCACTGGCTGGGCGTAGAAGGGCATCTGTACCGAGAGGGTAAGATTAGTGCGGACCATTACTGGGTAGTAGATTTCCACTACGAGCGTCGAGATATGTTATCAGAGTTCAAGGCTATGGCTAGTATGGAGCCGGAGCGTGAACATCTGCTGGGAGGGGCCGCTATGCGACTCATCCGCAGGATT…	99.47%; Adjusted-Interval-0:0/0; hypothetical protein (YP_007002501)
147	GEC_PNG3_141	79965	80516	putative phosphoesterase Protein	552	forward		Protein	ATGTCTGTATTTTTCTCTTCCGATCTACACTTCTTCCATAAGAATGTGATCGAGTATTGCAACAGGCCGTGGACTTTCGAGGAGCAGACCGAGGAGCTTATCTCTCGGTGGAACTCTCGGGTCCGTCTTCGGGATGAAGTGTATCACTTAGGTGATTTCGCTTTCGCAGGTAAGAACAAGCTGCAAGCTGTACTGGATATCATTAGACAGTTGAACGGTCGGATCACCTTCCTCAAGGGTAACCACTGCGATAGCCGACTGTGGAAACTGATTGAAGACAGTAATCTATCGCACGTCGAAGATATCCGAGACTATAAGGAAGTGAGGATCGATGGAGTTAAGATCGTCATGTGTCACTATCCTTTCGAGACGTGGAATACTGCCCACCACGGCGCTTGG…	100.00%; Adjusted-Interval-0:0/0; putativephosphoesterase Protein (YP_007236845)
148	GEC_PNG3_142	80531	80764	hypothetical protein	234	forward		Protein	ATGGTCAATGTGTTGATTTCGCGTAGCGAGCACGGTGTTGCACCTAAAGCTAACACTCTGGTTGAACTGATCCACGACGACGGAGTTCCTTTCGTCGTCCTCATGACCTCGGATGTAAAACAAGATGGCACATTCGAAGGAGTGTCTTTCGAGGACGCTCAATGGACAGATCAGTTTGAGATCGCCCAATTCCGAGTATTCAATGGCAAAGTAACGCTGAGCAATAAGGAGGAC	100.00%; Adjusted-Interval-0:0/0; hypothetical protein (YP_009186917)
149	GEC_PNG3_143	80769	81041	hypothetical protein	273	forward		Protein	ATGAATGATCCGGTCAAGGATTTCAAGAAAACTGTAATGGTTGTTGCTGCACACTACATCACTCAGTCTGGGCTGACTCAACGGGAAGTGGCAGAGCGGTGTGGAACCCATCAGAGCCGAATCTCCAATCTGATGAAGCAGCATGTTGACAAATTCTCTATTGAGAGTATACTGGAGATCGTTCACAAGCTCGGAGGTTATAAGATGGTAGCCTCCATGGAACTTGAAGAGCATAACGTACTTAACTTCAACATCTTCCCGGAGGAACAAGCA	100.00%; Adjusted-Interval-0:0/0; hypothetical protein (YP_007002504)
150	GEC_PNG3_144	81041	81445	hypothetical protein	405	forward		Protein	ATGAAGATTGATAAGAATTCGTGGCATATGCGGCTCCATCGTACGTTCGAGACCCCGGTCTATTCGGCTATCTCAAGCGGTTGGCAAATTGTAACCCTCTGCTCTTATTTCTGGCAGACAGTATTCCTCGTCGTGTGGCTGGCGTTAACGGTTGTAGCGCTCGCTGCTGTTGTAGGCTCTGTATTGTATTCTCTGGCTCTCGGTCCACTTACCGGATATGTTCTAGGTGGGACTCTGGCTGTCATGGGGTTTGTATGGATTGGAATCATCGCCGTCTTTTATGGCGTGTGGGTTTTCTACCGATTCTCTCGCTTTATGTCGAGTAAATCGTCCAGCAAGGATGGGATTCTGGTATCGTATCTAAAGGCAAAGAAGGCTAAATTCTGCCCAATTGTCGAA…	100.00%; Adjusted-Interval-0:0/0; hypothetical protein (YP_007236843)
151	GEC_PNG3_145	81460	82374	RNA ligase Protein	915	forward		Protein	ATGGAAGGTAATCTCAACATTGCAATGTACAAAGACCTGATCGCTAATAAGCTGGTGACTGTTAAGCACTTCAACGGTATGTCGATTATAAAGTATGCCCGGAAGGTGTTCTACGAGAACCTGTGGAATGAGCATCCGCTCCTTCTGGAGGCACGGGGTCATGTATTTGACCAGCACTCCGGTGATTGTATTGTACGCCCCTTCGAGAAGGTGTTTAATCTGGGAGAGAATGGTGCTGGGAGTTTCCTCCATCCTAAATTCCGTGTGCGGCTGATTGAGAAAGTGAATGGATTCATGTTCTCCGTGACTAAGCACAATGGCTCCCTTATCTTCAGTACTACGGGGTCATTGACCAGCGATTACGTTGCCCTTGGTCAGAAGTATGTGTCGAATAACCCA…	99.50%; Adjusted-Interval-0:0/0; RNA ligase Protein (YP_009598009)
152	GEC_PNG3_146	82388	82801	hypothetical protein	414	forward		Protein	ATGCAAGAAAAGATCATGTATATCATTCGAGGACTCCCGGGCTCCGGGAAGTCCTCTCTTGCCGAGATTCTGTATAACAAAACTTGGGAGTCAGGCCGGCAGGCGTCTATCTGCGAAGCGGACGATTACCAAATGGAGTTCGGCAAGTATGTGTGGAAAGCTGAGAGGGTAGTTGAATCTCACAAAAAGTGCATGGACAAAGCGCGACGGTCTATGGAGATAGGACTAGATGCGGTTATCGTATCCAATACTAGTACCCGGGAGCGAGAGGTAGCACCATACATTGACATGGCTGAAGAGTTTGGCTACACTGTTATCTCTCTGATTGTAGAGAATCGTCATGGGAATAAGTCTGTACACGATGTTCCCGAGAGCACGATGGAAGCAATGCGGAATCGC…	100.00%; Adjusted-Interval-0:0/0; hypothetical protein (YP_008859357)
153	GEC_PNG3_147	82814	83677	putative ribose-phosphate pyrophosphokinase Protein	864	forward		Protein	ATGATTAGTTATGCTGTAGGTTGCCTTCAGGAAATGGAAGGTGTTATGAGCCGTCCGTGGCAAGAGGCAAAAGTGTGGACGTTCCCGGGCGGCGAAGTGGGCGTTAATGTGGGCGGCATCGAAAGCCATGCGTTCGTAAACGTTAAAGCTCAGATTCAGAATAGTGATGATATCATGGCTCTTCTCAACGTCACCGAGGCGATCCGAGCAGAAATGATTAATCCGCACATGACTCTTCTGCTGGGTTATGTCCCGTATGCTCGCCAAGACCGTCGGTGCAATCCGGGCGACGCCTTCAGTTTGAAAGTGTTTGCAAACATGCTGAACTCTGCCGGATATGACCGAGTTATCGTTGTGGACCCTCACAGCGACGCAACTCTGCACCTGATTAACAACGTC…	100.00%; Adjusted-Interval-0:0/0; putativeribose-phosphate pyrophosphokinase Protein (YP_008859356)
154	GEC_PNG3_148	83677	83892	hypothetical protein	216	forward		Protein	GTGAGCTTGAGTATCTGGATTGTAGAGTATAAGCGTTCGGCTCCAGAGAAGAGGGTTGTCAAGGTGGAGGAGTTCGACACCAAGGAGGAACTGGACGCTCGGTACAAGACGATGCACGATAAGTTTTGGGAAGACTTCCACAGCAAGAAGCAACCATTGCTGCGCCTTCCATGCATCTACCCTGTGCTGACGCTGCCAGTAGAAGAAGTCGAATAT	98.96%; Adjusted-Interval-0:0/0; hypothetical protein (YP_007236430)
155	GEC_PNG3_149	83952	85637	putative nicotinate phosphoribosyltransferase Protein	1686	forward		Protein	ATGAAAATTCTGCCGCATCTTTCCACTGATGGGTACAAGATTGGACACGGCTCCATGTACTCGGAAGGAACTCAGCTTGTCTATAGCAACCTGACCCCTCGCTCCGATAAGATTTATCGAAAGACGCATGCCACCGACTTCTACGACGGCACTCTCAAGTGGGTCGGCGGACGGGCCGCTTGGATGGAGATCGTAGAGTCTTGGGAAGGCTTCTTCGCGGCTGAAGAAGAGAACGCCGTTGGCCGGTATTCCCGGTTCCTGACTGGCTATTTTGGCCGGGAAATGGAAGCCGTGGAGCAGCTTCGCGCCCTTCACAAGCTCGGCTATCTGCCTCTGGAGGTTAAGTCTTTGACCGAGGGCGTTAGCGTTCCTATGGGCGTGCCTGTGCTCACTATCAAG…	99.76%; Adjusted-Interval-0:0/0; putative nicotinate phosphoribosyltransferase Protein (YP_009287450)
156	GEC_PNG3_150	85652	85846	hypothetical protein	195	forward		Protein	GTGTTAGCTAAATATTACTTTACAACCTTCTGCGAACAAGGTCACCCAGAAAATAAAGGGCACAAAATGTTCAAGTTCAAAATCTGGGAGAAGGAGTATTGGTCTCCGTTTGCGGCCATTAACTCAATGTACGCGGACATTGCTCACGGAGCGAGAGGCTCTGAAGTCAGATTCACAAGTGTTGAGAGGTTCAAA	98.89%; Adjusted-Interval-0:0/0; hypothetical protein (YP_009186909)
157	GEC_PNG3_151	85846	86322	macro domain-containing protein	477	forward		Protein	ATGATTAAATACCGAAAGGGCGATCTTATCGCCGCCTTCAAAAACAAAGAGTTGCATGCTATTGCACATCAGGCTAATTGCTTCAACACCATGGGCAGTGGCATTGCTAAGCAAATCCGGGAGCAATTCCCGGAAGCCTATGAGGCAGACCAAGCAACAGTGAAAGGGGACCGAGGCAAACTCGGCTCCCTGACCTTCACAATGAATGAGTATGGATCGATTTACAATCTCTACGGTCAGTACAACTATGGCCGAGAAGAGGGACGAGTCTACACTCAGCTTGACGCACTGGGCCAAGCCCTGTACACTATGTCTCTGTTCCTTGAGGCAGAGGCTGACGCTCGGGCGATTCCTACCTCGGAGTTGTGTGTAGGTCTGCCGAAGATTGGCTGCGGTTTA…	100.00%; Adjusted-Interval-0:0/0; macro domain-containing protein (WP_016037409)
158	GEC_PNG3_152	86337	86483	hypothetical protein	147	forward		Protein	ATGATCCGGGGTGCAATTAAGTATAAGGGGACTTGGTTGGCCCCGGGCTCGGAGGCGTTCCAGCTTTATCAGGATAAAAAGCTAGACAAGTTGGATAAGCATCTAGCCAAACTGGACAAGGCATTCAAGAAACTAGAAGGGAGAGAG	100.00%; Adjusted-Interval-0:0/0; hypothetical protein (YP_007002513)
159	GEC_PNG3_153	86488	86796	hypothetical protein	309	forward		Protein	ATGTCTATTGATCTGGACAACTTAACAGCGTACGAACTTCTCTATTTGCAAGCTCAAATAATCGAGAAATTGAGACTCAAGTTTGAAGAGTCTGGAGAAGGTGAGCTAGAGATAAAAGACGTGTACCGGGGAATGCTCTTAACCATGAGCAGCGATGGATACACTATTCCCAGAGGATGTGAATGCAAGGTGGTAAACATAGACCACGCAGACAACTTCTATCCGGTGTTAGTGGAGTACACCAACCAAGAAGGGGATTATCGTCACCACTGGATTACATACGGAGAACTGGGACAAATGGTGAGACGA	100.00%; Adjusted-Interval-0:0/0; hypothetical protein (YP_009224708)
160		86796	87449		654	forward		ORF	ATGAGATATTATACAGGAGTCGGAAGCAGGGACACTCCGAACAGAGAATGGGGCATCCTTCGAGAGGTAGGCCGTAAACTGGCAGAACAAGGTTTTATTCTTCGGTCAGGAGGAGCGAAGGGAGCGGATTCAGCGTTCGAGGCAGGCTGGCTGGATTATATATCCAATAACAAAGGAGGGACTACGGCAGAAATCTATCTTCCGTCTCCCGGCTTCAACCAGTACCAGATAACGGAGACGCTCGGAGCTACCATCCTGCCAGAGGAAGAGTTGCCGGCTGAATGGGAAGAAGCTAAAGGCATTGCCAGTCAAATTCATCCGGCTTGGAACTCTGTCAGAAATGACGGGAGGTCCGTTCTAAGCCCGTTCGCAAGACGAGCCCACACTCGGAACGTTTTC…
161	GEC_PNG3_153	87469	87843	hypothetical protein	375	forward		Protein	ATGTATACAGTTGAGGTTCCAGAGGTTCCGGTAGTCTGCGATATCACAGACCCAAACCGCAGGTGCATGCAATGGATTCGCGCTCGAATCATCCGACTTAAGAACAACCAGAGCACTGGGTTCGAAGACATTTACGTTCTAGAGCCCAGCCACGTTGATCTGGAGTGCAGATGGCGAGAAGAGAACGACCCCGAAGAGCACGTTAGATGGGCTATTGCTTGGTTCGACGCAGACATGTGTGATGGTCAGAAGTTCAGGCAACTGATTCGGTACGATATCAACAACATGTTCAAATGGTACGGACCTGCAAACCTTACATGCGCTGGGGTATTCACTATCGAGAAATCTAAGGTGTGCCCTCCGTATGTTGACATG	99.15%; Adjusted-Interval-0:0/0; hypothetical protein (QYC95233)
162	GEC_PNG3_154	87833	88333	hypothetical protein	501	forward		Protein	ATGTTGACATGTGAAGAAATCGAAGAGCTAAAAGCCCGTATAGGGTCTAACGCTGATCGGTTGATTCGCAAGGTGGAGAGGGGGCTTGTCCCTCCTCTAGATACCAGCAGAGGGCGAAAGCCCTCTTTCTTTTTCAACGCTGTTCAGCCTGAAATGTACGAAGTCATGGTCGAGCTTGATGGAGACTACCCTCTGTGGGTGGACGACGTTCTCCAAGGAGTTGCCCGGCTGGATTGGTACAGACCCGACGAAAGGTCGATCCCTCTTTCTGCAAAGAAGCTCTTGACAATTTTTGCAAGTCTTAGTAATATCAACGCTCACACGATAAGCCACCTCCTTCGAGTGGAGGCAAGACAGGCTAATCGCTACTACAAGGCTGCGGAATTCGCACATGAGAAA…	100.00%; Adjusted-Interval-0:0/0; hypothetical protein (YP_008857177)
163	GEC_PNG3_155	88338	88676	hypothetical protein	339	forward		Protein	ATGTTCAAGAAACTCGTAGCTATTGCGTTTACACTTGCCCTGCATTCATGCGGGGTCGCTCCCGCTTATGCAGAAGATACTTCTGGCCGCGATGCAGAATACTGCTCGGCTGTAGTTGCACACTTGACAAGCATGCCAATGGAGGCTATGCTCTCTGCTCTGGATGTTCGTCCCGGGGATGATCCTGTTATCCGAGTAGCAAACACCATGTATATCTATACATGCAAGGTGGAGGGCAATCTGGTGCTGGTCAAGGGAGACTTTGAGAAAGGCTTCTATCGTGCGTTCCTCGTCCAAGAGGACGACTACAACTACTACATTAGCCGGGAGGAAATGCTG	100.00%; Adjusted-Interval-0:0/0; hypothetical protein (YP_008857176)
164	GEC_PNG3_156	88676	88888	hypothetical protein	213	forward		Protein	GTGATCTTCGATAAGTATACTATCTCGCTAGATACGTTTAAGGACGGTACTGAAGAATACGTCCTGTTCAGGAAAGAGGACAACGGGTTTCTGACTTACATTACGAGTTTCGCAACCAAATACTCAGCTATTGACCACGCGTTCTTCTTGGAGTACAATCGCTACCCATCAGCTTATGAGGAGGCCGACCTGTACAACTGGGTTGTAATGTGT	98.96%; Adjusted-Interval-0:0/0; hypothetical protein (YP_009598061)
165	GEC_PNG3_157	88947	89219	hypothetical protein	273	forward		Protein	ATGAGATCAGTTGCAGAGTTGATAAAGATGGGACTGGAAGATTACTTGGTAAACGACCGGGACACGTATATGTGTTATATTCTAAGCGACCTAGCAGAAGAAGGGCAAATCTCCCACGGAGAGTATCGGTCATTCAGAGAGTGGCTACTAGAGGAGCATGGGATTCCGTCGTGGGATTCAGTTATCTCTCTTCTTCATCGTAATTACCTGCTAGATACTGATCTAAACTGGGTGAACTTTTATGTCTGGTCTTATTTCGACCTGATTCGAAAA	100.00%; Adjusted-Interval-0:0/0; hypothetical protein (YP_008857174)
166	GEC_PNG3_158	89231	89590	hypothetical protein	360	forward		Protein	ATGAACTCTAATTCTATTGCACCGCTAATCAAGGAGGGCATGCGGGCATTCTTAGAGAACGAAGAAGAGCCTTACATGTGCTACATTCTGGAGAGATTGGCACTGTGCAGTGACTCCAGCGTCACCGTCTCAGACGTGGGACGATTTAAGGGGTGGCTAGATAAGACCTTTGGAATCGGGCCGCTTAATTCGGTAATGCACCTCTTGGACGAAGTAGCTGATTCATGCGTGTTATCCATGTTCGAGAATAACCCTCCGAACAAGGACTGGGAAGACTATTGGGAAGGCTGGGCCATAGGCAGAGCGTGGTGCAACTTCTACGTGTGGGCCTACTTCGACTTGATTCGAAAAGGAGGGGAG	100.00%; Adjusted-Interval-0:0/0; hypothetical protein (YP_007236419)
167	GEC_PNG3_159	89593	89901	hypothetical protein	309	forward		Protein	ATGGAGATAATCCCAATGCTATTCGTCCTCGCGCTCGCGTGGGGAATTGTGTTCATGTGGACCTACATGGGTATCACGGAGTATTTCGAAGATAACTTCCCAGCTAGTGCGACTAAAGATCACAGAGAGGGTATCGAGGCTTTTGCCATTGTACTGGGACTGCTATGGCCTATTACATACACAGTGTATGCTAGCTTTCTGCTACTCTACGCAACATACAGCGTTTTGAAAGTGGTGTTGTTACCTAAGTGGGCTCTGTCTATCTGGAACAGCCGTAAACTACTTAAGAGGATCGCACCATGGAACAAG	98.90%; Adjusted-Interval-0:0/0; hypothetical protein (YP_009598058)
168	GEC_PNG3_160	90051	90167	hypothetical protein	117	forward		Protein	GTGTTAGCTGGAATATTCTGGCCTATCGCCGTACCGTTTATGGCTATGCTATTCCTCGTTAGTCTACCTAGAAAAGTGTGGAGACTGACTAGGGTAGCTATCACAGGAGAGGAGGAC	100.00%; Adjusted-Interval-0:0/0; hypothetical protein (QYC95226)
169	GEC_PNG3_161	90173	90856	hypothetical protein	684	forward		Protein	ATGTTTAAGAAGCTGTTCGCATGGTTCCGAGAGGAAGAGCGGAACGAGGAGCCTAAACTACTGGAGGCCCGGGTCGAGGAGTGCTACGACCCCGCCTCCCGACCTATCAAATACATGAGTGCTGAGCAGGAGAACCGCCTGAAAGAACTGGAGGGTAAAATCGGAGAACCTGTTAAAGCCATCTGTGAGACATTCTTCGACTGGAAACGGTGGACTGTATACCGAGACTGGAGGCACGCTTTCCAGTCTCAATCTAACTCGGAGAATGTAAAGATCACCGACTATAAGACCGGCACTACGCTGGAATGGAAAGCCGTCTCTGATACTGGACGAGTAGGTATCATATGGAAAGACCTTCCACTCGTACAGCATGACACTCGTCTAGGGCTGCTGTATCAG…	100.00%; Adjusted-Interval-0:0/0; hypothetical protein (YP_007236416)
170	GEC_PNG3_162	90883	91296	hypothetical protein	414	forward		Protein	TTGAAAGAGCGTTTGGTGAAGTTTTACACTATTGTGAAGACCCCCGAAGAGAACATTGCAGTACAACAGCACCTTAAGGCTTATGGTATCGAGTTTGGGAGCGGAAACGGCTTCATGTACGACAAGGCTCAAGTGCTACTGTGGGTTGGAGATAATCTGCTGGACTACACTCGTAAAAGCGACGGAAGTCCAATGACATTCCTGTGGTACGAGGAAGAACTCAAAGAGGCCATTGGATACTCGAAATCGACCTACGACTTCCGAAGGGTAGACTTCCATTTCGTCACTGAGAAGAAAGTGACCGCGTACACGCTTCATGAGTGTGACACTGGTCCTACTACAGAGCTAAATGGCACCTACACGCTTCAAGCGTTGAAGGAAATCATTGCAGACATGGAG…	100.00%; Adjusted-Interval-0:0/0; hypothetical protein (ATI16142)
171	GEC_PNG3_163	91289	91696	hypothetical protein	408	forward		Protein	ATGAAAACTAAAGAGATCGATGTCAGCAATTTCACTGCCGAACAGTTTGATGCGTTCCTTGAGTACTGTCAGTACGCTCAATTGAAGGTAGGAGAGGGCGTCGTTGATAAGATCAGGGAGTGGATGGAACACCCTATCTCCGTAGATGGGCCAGATGATAGTCCCCGGTGCCTATACATCCGGGATCATCCCGAAGACCGGTTCATTAGCTACGGAACTGGCCTGCGAAGCAAGTGGCAACCCGATGTGTATGACTTGTATCGGCCTACCTTCCAGACTAAGTGTGTGATGACTCTAGGGAAGGCAGACAAGTATGTGGTCGTAGGAGACGAGACCATTTCACTGGAGGAGCTAAAGACTATCCTAGCTAAGCAAGGGGTGTTTGCTGCGTTTGGAGGG…	100.00%; Adjusted-Interval-0:0/0; hypothetical protein (YP_007236414)
172	GEC_PNG3_164	91692	91955	hypothetical protein	264	forward		Protein	ATGTCTGAGCAATATTGGTATCCATCCCCTATCGGGTGCATCAAAAGCCTCTACGCAGTAGCTTTGGAGGCTTGGGCCAGAGACTTCTGGAATGAGGGTAATCTAAGCAAGATTCTCCGTCATAATGGATTTAGTCCATGCCAGAGCATGGAGAAAGTGTTGCAATACATGGACCAGATAAACGAAGAGTATTGCAACCTCATGATGAACTACGCCACTAGGGAGTATATGGAAGAGCAGAGACAACTGGAATCTCTTCATACA	100.00%; Adjusted-Interval-0:0/0; hypothetical protein (YP_007236413)
173	GEC_PNG3_165	92025	92171	hypothetical protein	147	reverse		Protein	ATGGAAGATAATATTCAAGCTCCGCTTGCAGCTAGTGCAGGTGGCAAATTCGCAACTGTATACGAAGCTATTGTCGCACTCGGAGTAGAAGGGGCTGCCGCTGTGTACAGGGTAGGTGTAGGGAATAGATTGACAACAGCTAGACCA	100.00%; Adjusted-Interval-0:0/0; hypothetical protein (YP_007236412)
174	GEC_PNG3_166	92694	93293	hypothetical protein	600	reverse		Protein	ATGACAAGCAACAATCATGCCAAGATTCACATCCATTACGCTAAGCAAATCTACTACGCCATGCGTAAACGTGCCATCGCAAGCGATGAGATATGCAAGGAATGGGCCAAGCCCAAGACGGGCTTTGAAGCGTTCTATGATTGGGTGGTGAATGTGTCAGGGTATGCCGTAGGCTACCGCCTAGACAGGAATATCCTCTTCCCGGGAAACAAGCTCTATGCTCCGCATACATGCGAGTTCACGCCTACATACATGCATACTCTATTCACCAACTGCGACAAGACAAGCAATAACCGTGCCAATACGTGGGATAGCTATATCCCTCTAGGCGTCCGCCTAGCACGCTATGACAAGTACGGGATGCCTGTATACGTTGCTCAGTGTAGGACGCTGGGGAAG…	97.60%; Adjusted-Interval-0:0/0; hypothetical protein (QGK90262)
175	GEC_PNG3_167	93478	>93612	hypothetical protein	135	forward		Protein	ATGCTTATGCAATTCGTGTGCCATGCAAAACAGGATAGCGGAGCTATCACAGGGTATACTATAGCATGCATCCGCATGCAAAGTGAAGTCACTTTCGAGGCGCATGATGAACTGTACGCAATTCTCATTGCAAAA	98.27%; Adjusted-Interval-0:0/0; hypothetical protein (AXC34612)
