# Supplementary material for: Relevance of the bacteriophage adherence to mucus model for Pseudomonas aeruginosa phages
Source: Microbiol Spectr. 2024 Jun 24;12(8):e03520-23. doi: 10.1128/spectrum.03520-23 (PMC11302309; doi:10.1128/spectrum.03520-23)
Supplement: Table S3 — tRNA predictions based on ARAGORN. [file spectrum.03520-23-s0006.xlsx]

## Sheet: Sheet1
Supplementary Table 7. tRNA predictions based on ARAGORN
	GEC_PNG3		GEC_MCR
tRNA	start	end	start	end
tRNA-Thr(tgt)	73818	73892	69033	69107
tRNA-His(gtg)	74079	74153	69294	69368
tRNA-Glu(ttc)	74214	74289	69429	69504
tRNA-Phe(gaa)	74296	74371	69511	69587
tRNA-Gly(tcc)	74378	74453	69594	69669
tRNA-Pro(tgg)	74460	74537	69676	69753
tRNA-Asn(gtt)	74601	74676	69817	69892
tRNA-Cys(gca)	74688	74763	69903	69978
tRNA-Met(cat)	75043	75117	70214	70288
tRNA-Met(cat)	75131	75209	70389	70467
tRNA-Asp(gtc)	75218	75296	70477	70552
tRNA-Ile(gat)	75306	75381	70763	70847
tRNA-Leu(tag)	75588	75672	71122	71198
tRNA-Arg(tct)	76021	76096	71206	71280
tRNA-Gln(ttg)	76400	76473	71586	71659
