# Supplementary material for: Relevance of the bacteriophage adherence to mucus model for Pseudomonas aeruginosa phages
Source: Microbiol Spectr. 2024 Jun 24;12(8):e03520-23. doi: 10.1128/spectrum.03520-23 (PMC11302309; doi:10.1128/spectrum.03520-23)
Supplement: Table S4 — Annotations of Pseudomonas aeruginosa phage GEC_K2. [file spectrum.03520-23-s0007.xlsx]

## Sheet: Sheet 1 - translations added to
Supplementary Table 6. Annotations of Pseudomonas aeruginosa phage GEC_K2 (ORFs and CDS).
ORF no	locus tag	Minimum	Maximum	Name	Length	Direction	NCBI Feature Key	note	Sequence	Primary_Match
1	GEC_K2_001	211	483	hypothetical protein	273	forward	Protein		ATGTCTTACGAAATAATCGAATGTTCGCCGAAGGCGCGAAGCAAAATTAAGTCGTTCGAAGATGCGCTAGGCGTTGACGCCGAATTGACGCACCAACGTTCGAAGTATCCTTGGCCGCTGCTGAAAATCGGCCAGTCGTTCGCCGTGCCGTTGGCCGAAGGTAACGAAGCATCGTTGCGAAACGGCGCGTCGCAGTTCAGCAAGAAGACCGGCAAGAAGTTTGCGGTTATTCGGCATTCTGAATACGGCTGTTTCGAATGCGTGCGGATTGCA	100.00%; Adjusted-Interval-0:0/0; hypothetical protein (YP_006299906)
2		437	580	ORF02	144	reverse	ORF		ATGGCAAAGGCGTTCGGATACTGCGCGCGAAGGCCAAGGTACGACGACGCGAACACGCGAACCGGCTTGCCCACATTGGGCCGCGCTTCGCTGTTCATGCAATCCGCACGCATTCGAAACAGCCGTATTCAGAATGCCGAATAA	N/A
3	GEC_K2_002	637	876	hypothetical protein	240	forward	Protein		ATGTACGAAATCGAAACCGGCCATAAAGTGCCGAAGCAACGCCGCAAGGCTGGAAGCGTACCGAAGGCCGTTCAACAGGCGTTCAACGACTACGCCGACGCATATAAGGCCGTTTACGGCGTTCGCCCGCTGTCGTTCACGTATGACAGCGAAAGCGGCTTTATTCGTGTCGAAAGTAGCGGCGGCGTAAGCGTCGCAAGGCTGCGCGAAATGACGAAACAACTTCGTTACCGCAAAGGC	100.00%; Adjusted-Interval-0:0/0; hypothetical protein (AIW01653)
4	GEC_K2_003	962	1228	hypothetical protein	267	forward	Protein		ATGAACGTAACCAACCTTAAAACCGCAGTCGAAATCAAAATTGAAATCGAATTGGCCGCTTGGGCCAACGGCGAAAAGAAAGTTAACGTTTCCAACCAATTCGACGAAAGCGTTTTGGAATCGGCGAAAGAAGCAATTTCCGTTGAAGCAATCGCCGCAATCGTTGCCAAGTATCCGGGCGCGAACTTCGAAGGCTTTTCGGTTATGACTTGGGCGCACGAACTTTCGGCTTTCAAAGCCCCGGAAATCGACCGCGCTTGGTTCGAT	100.00%; Adjusted-Interval-0:0/0; hypothetical protein (YP_006299909)
5	GEC_K2_004	1280	1651	hypothetical protein	372	forward	Protein		ATGTGCATCGTATGCGATATTAAACAGGCCGTCGAAGCTTCCGGCCCGAACAAAGAAGACCGCGCCAAAATCCTTGGCTTGGTCGAAAAGCTGGCCGAAGCCTTGGGCGATGTTCTGGAAGTCGCGCAGGAAGTACACGAAGCCAAGCCCGAAGCGTTCCAGCCTGAACACGTCGAACGCTTGCAGAACGCCGCCGACTTGCTGAACGACCGGGGCGAACTGCCCGACGCCCTGTTGGCCCTGCTGTTGGCCGCCCTTGGGCGCGGCGTCAAGGTCGAAACAATCCGCGTTGAACTGCGCGAAGGCGAAACGCCAGAACAGGCCGTAGCGCGTGTAATGGCCGAACGCGAAGGCGGGGCCGCGACGAAACAC	100.00%; Adjusted-Interval-0:0/0; hypothetical protein (AZF90114)
6	GEC_K2_005	1715	1933	hypothetical protein	219	forward	Protein		ATGGCGGACGAAGTAGACCAAACAGCCGACCGAATAGAAAACGAAGTAAGCTTTACGGTCGGCGAACTTTGCCGAAAGGCCGCAGCGATACCCGCAGGCCATCCGGGCGAATGTGATTTTTGCGGCGAACACTTCGCGCGCGTTGTCGAAGTAACCGACCCGCGAACGGGCGAAGTCGTCGAAAGCTGCGGTCGCTGTCGTGACCGAAGGGGCATCGCA	99.23%; Adjusted-Interval-0:0/0; hypothetical protein (UAG58550)
7	GEC_K2_006	1933	2439	hypothetical protein	507	forward	Protein		ATGACGCCCGCAACCCTTGCCAAGTCTGGCACCGAACACGCGCACCAAACGGCGCTTTTTGCCTATGTCGCGGTCGCATACTTGCACGGCTTCGACGTTGCCGACGAATGGTGCAAGACTGGCGTAATCCCGCAAACGACGCCGTACAGCATGTACGAAACGCCGACCGTGCCCGCCCTTGAATGGTTCCACGCCATACCGAACGGCGGCAGTCGCGGCGACGACGACAAGTCCCGCAAGATACGCGGCGCGCAGTTGAAGGCCGAAGGCGTGCGGCAGGGCGTAGCCGATACGTTCTTGCCTTGGCCGTCTGGCGATTGGCACGGCCTTTATATCGAAATGAAGAAGCCGACCGAACGTCCGAAGTCGGAAACCGCAAAAGGCGGCGTATCGGATGAA…	100.00%; Adjusted-Interval-0:0/0; hypothetical protein (AIW01656)
8	GEC_K2_007	2442	2645	hypothetical protein	>201	forward	Protein		...ATGGGGCTTTCGTGCCTTGCTTGCGAACTTACCCGCGCCCGGTTGAAAGCGGCGGCGCTGGCCCTTGTGGGCTGGCCCCTTGACCGCATCGCCGGGCATTTGTCCGTTTGCTATGGCGAACGGTATTACGTCGAAGGCGGCAAGCTGTATCGCGCGTCGAAGTTGCCGCCGTATCAACCGCACTTGATAAGGGGCGAACAA...	100.00%; Adjusted-Interval-0:0/0; hypothetical protein (AKI28836)
9	GEC_K2_008	2642	2818	hypothetical protein	177	forward	Protein	Carbohydrate-binding domain	ATGAAAAAGACCGACGAAGAATTGATAGACGAAGCCCGCAGCATTGCGCGTTCGAAACGCTGTTTCGTCGTAACGAAGCCGGGTTATTGGCTGCTGTACCGCGAATCGGTGCCGCGTAACGTATGCGTCGGCAAACGGTCGTCGGCTTCGGCGTTGCTGCAACTTGCGAAAAAGGCT	100.00%; Adjusted-Interval-0:0/0; hypothetical protein (YP_009219207)
10	GEC_K2_009	2882	3184	hypothetical protein	303	forward	Protein		ATGCCCGCATATAACGTAACAACCGAATTCGAAATGACCGACGGTCGCGTTCTGTCGTGCGAATACGGCGTATCGTATACGCCCGCTTACATTAGCGGCCCGCCCGAAGATTGTTACCCGGAAGAAAGCGACGCGGGCGAACCGACGTACTTTATCGACGGCGAAGAAGTCGATTACAAAGACCTTCCAAAAGGCTTGGACGCAATCGCCGACAAGCTTTACGAAGCGGGGCCGGGCGAATATTCGTATTCGCAATCGGACGTTGACAACGAACCGGATTACGAACCGGATTACGATTATTAT	100.00%; Adjusted-Interval-0:0/0; hypothetical protein ORF045 (YP_001293452)
11	GEC_K2_010	3204	3491	hypothetical protein	288	forward	Protein		ATGTCTTGGCTTATCGGTTGGGGCGTACTTTCCGTCGGCGTCGTTGTCGGCTTCTTTCTTGCGGCCTTGCTGCGGGCCAATGGGCGCGACGTGCCGGTTCCTTCGGCTACCGTTACCGCCCTGTCGCCGCAGGAACGCGCCCGCATGGGCTACGCGCTGGCAAGGGCTGGCGACTTGCTGGACAGCGGCGACCTTGAATACGTGTCGGGCGGCTTTATGGTGCAAGACGTAGGGCACGGCGTCGTAATTATCAAAGGCGATTTGTCGTTGCGGGTTGCCGAAGATGAA	100.00%; Adjusted-Interval-0:0/0; hypothetical protein ORF046 (YP_001293453)
12	GEC_K2_011	3487	3717	hypothetical protein	231	forward	Protein		ATGAATAAGGACGAAGCGCGCGAAATGTTCGAAGCCGTCAAGGCCAACCGGGCGAAGATTGACGGTTGCGCCCGCCATCGTTTCGAAATAGGCGACCCGCCGTACACGTTCGGGCAAAAGTTCACTTGTTCGAACTGCGGCGGAACAATGGACGCCGTACAGGCGTTCCGATACTGTCAAGGCTTCAAGGCCGCAGGCGGCAACCCGAACGAAGTTATACCGGGTTACGAA	100.00%; Adjusted-Interval-0:0/0; hypothetical protein (YP_006299917)
13	GEC_K2_012	3791	3955	hypothetical protein	165	forward	Protein		ATGACCGTTCTAATTTTGCTTCTTTGCACCGTTGCCGCTTTGTTCATTCATCGCACGTTCATTCGTCCGATTCTGGATTGGTTCGAACAACGCGAATACGCCGAACGTATGCGCGAAGCTGAACAGCGCGCGGCGCTGGAAAAAGCAAGGCGGGCCAAGTGTCGA	99.64%; Adjusted-Interval-0:0/0; hypothetical protein (UEP18814)
14	GEC_K2_013	3949	4413	deoxycytidylate deaminase Protein	465	forward	Protein		GTGTCGATAATCTACGTACCGCGCGAAGCCCTGTCCAAATGGGACGCGCGATTTATTGAACTGGCCGAACACGTCGCCGGATGGTCGAAAGGGCCGCGTAAGCGCATCGGCGCGGCTATCGTGCGCCCGAATCGGTCTATTGCGTCGCTTGGGTACAACGGCCCGCCGCGCGACTTCGACGACGCCGTTTTTCTGAACATGACGCGCGACGAACAACACGCGGTCGTAATTCATGCCGAAGACAACGCAATTCGACAGACTGCGCCGGGCGAAGACTTGTCCGCGTGTACGCTGTACGTTTCGCCGCTGTTTCCGTGCGCCATTTGTGCCGACCGCATCGTTCGGGCCGGTATCCGTCGCGTTGTCGCTTATTGTGGGCATATATCGCCAGACTGGCGC…	98.90%; Adjusted-Interval-0:0/0; deoxycytidylate deaminase Protein (UGL61511)
15	GEC_K2_014	4422	4802	hypothetical protein	381	forward	Protein		ATGAAACCGCTAGACCATTCGCAAATCGAAGGCTTGTTGTTCTATCAAGACCCGACGACGCAAAACTATATCGGCGCACCGAAGGCCGAACCGTTCAACCAAGCCGGAAGCTTCGTCGCATTCGGGCCGCGTGTTACCGTTGACCCGGCGTTGTATAACTTGCTTGCCGCAGCGCCGACAATGTACCAAGCCCTTTCGATGCAATACGCTTACCTTCAAGCGCAAATCGAAGTTATCGAACGCTTGCCAAAGGCGGGCGAACTTGATAAGCTGTTGTCGTCGTTAATCGAAGCGCAGAACGCTTGCCTAATGGCCCAACGTATCGCGCAAGTCGGTTACGAAAATGTCGCAAATTCACTTGACAAAGGTTCGAAGCGGTCG	100.00%; Adjusted-Interval-0:0/0; hypothetical protein (AIW01663)
16	GEC_K2_015	4840	5046	hypothetical protein	207	forward	Protein		ATGAACCGTAAGCTTATTGTTATCGCTGGAATCGTCGCCTTCGTCGCGTTGCTTGGTATGGCCGGGCAAATGGACTTCGAAGACGAAGCCCGCGCGCACCTGTTGTATTGTGACAACGTAGCGAACGGCGTTTGGCCGGATTACGACAAAATTTACGATTCTGAATGCACGCCCGAACGCATCGCAGAAATCGAAGAAATTTTGCGT	100.00%; Adjusted-Interval-0:0/0; hypothetical protein (YP_006299921)
17	GEC_K2_016	5133	5702	hypothetical protein	570	forward	Protein		ATGGCTACCAAGAAATCGACCGCGAAGAAGAACACCGCCGCCCCGGTTATCGGCCTTGCCGAAATTGTTGCAGCCGGGCCGAATGGCCTGTATACTTCGCCTGCCGTACATGGCCCGCTTATCGAAGCCGGTATGGTAGAAATCAACCCGGCAGTAACCAACGAAGCGGGCGAAATCGCAACCCGCGCAACCCAAAAAGGAATCGACGAAATGAATCAGAACACCGAAACCGGCACCGCCGCAGCTTCCGCCCCGGTCGCTACTTCCTTCGCCATCGAAGACAACGTACCCATGCCGACCGGCAGCGGTCGCGGTCGCGGCGGTAACGTTTACCCGTTCGACGCGCTGGAAGTCGGCCAAAGCTTCTTCGTTCCGAACAGCGAAGACAAGCCGAACGCC…	100.00%; Adjusted-Interval-0:0/0; hypothetical protein ORF052 (YP_001293459)
18	GEC_K2_017	5854	6105	hypothetical protein	252	forward	Protein		ATGAACGAACAACAATTTTTTAACGTAGCCGTCGCAATTATCGGCGCGTTGGGCGGTTGGTGGATGCGCGTTATGTGGCAGTCGCTTAAAGAACTTCAAGCGCAAGATTCGAAGTTGGCCGATAAAGTCGGCAATATCGAAGTTCTTGTAGCCGGACAGTACGTCAAGCGCGACGATATGAACCGCGACATAATGGCGATTTTCGCCAAACTTGACCGCATCGAAGACAAGATAGACAAAAAGGCCGACAAA	100.00%; Adjusted-Interval-0:0/0; hypothetical protein (YP_009219158)
19	GEC_K2_018	6105	6368	holin Protein	264	forward	Protein		ATGAAGAAGCCCGAACTTATCGAAGATTGGCGCGAATGCTGGCGCTTTTGGTCGGTTCGACTGGCCGCAGTCGGCACCGCAATTACTGGCCTTCTTGTTGCGTTTCCCGACGCAGCGTTGGCAGCTTGGGCAATCCTTCCGCACGAATTGAAGTCGTCGATTCCGCCGCAGTATATGCCGCTTATCGGCGTTGTTGTTTTCGCGCTTTCCATCGTTGCCCGCCTTGTCAAGCAAAAGAACTTGCACAAGGGGCCGACCGATGAA	100.00%; Adjusted-Interval-0:0/0; holin Protein (AKI28830)
20	GEC_K2_019	6364	6906	hypothetical protein	543	forward	Protein	Ig-binding domain, TIGR02594 domain	ATGAATAACGAACTTCCTTGGGTTGCCGAAGCCCGAAAGTATATCGGCCTTCGCGAAGACACTTCGAAGACTTCGCATAACCCGAAGCTTCTTGCCATGCTTGACCGCATGGGCGAATTTTCCAACGAATCCCGCGCTTGGTGGCACGACGACGAAACGCCTTGGTGCGGACTGTTCGTCGGCTATTGTTTGGGCGTAGCCGGGCGCTACGTCGTCCGCGAATGGTACAGGGCGCGGGCATGGGAAGCCCCGCAGCTTACGAAGCTTGACCGGCCCGCATACGGCGCGCTTGTGACCTTCACGCGAAGCGGCGGCGGCCACGTCGGTTTTATTGTGGGCAAGGATGCGCGCGGAAATCTTATGGTTCTTGGCGGTAATCAGTCGAACGCCGTAAGTATC…	100.00%; Adjusted-Interval-0:0/0; hypothetical protein ORF003 (YP_001293410)
21	GEC_K2_020	6921	7223	Rz Protein	303	forward	Protein		ATGTTTTCCGTAATTTGGGCCAAGTTTGGCAAATGGCTTGCCGCAATCGGCGCGGGTCTTGTCATGCTGGCAAGTATTTTTTATGCCGGTCGCAAGTCCGGCGCAACCAAGGCCGAAGCCAACGCAGCAAACGAACGGGCAAACGACCGCGAAGCAATCGCAGTTCGCCAAGTTAACGAAGCCCGCGAAGCTTCCGAACAACAGGTAAAGGCGGTACAAAATGCGAAAGACGTTGCTTCCGATAATTCTACTTTTGACGACGACGAAGTTACTAAGCGGCTGCGCGACGAATGGTCGCGCGAC	100.00%; Adjusted-Interval-0:0/0; Rz Protein (AVJ48117)
22		7192	7359	ORF22	168	reverse	ORF		ATGGTTCAGAATTTGCCGGGCCGTGCCAGCGGTCAAGCCGTCGGCCTTCGAAATCCAAATGGGCGCAACCCATTTACAAGCCGTGTCGATTACAACGGGCTTCGTTTGTACTGCGTCGGCGATGCTTTGCGGTTCAGTCGCGCGACCATTCGTCGCGCAGCCGCTTAG	N/A
23	GEC_K2_021	7480	7965	possible small terminase subunit Protein	486	forward	Protein		ATGTCCGACGAACTGAAAGAAAGCGAAGAAAAGGCCGCATACGCGGCCCTTCTTTTGAAAGAACGCGACCCGTTTAAGGCTGCGCTTTCGCTGTTTCCGAACAACACGAATCGCGCGCTATGGATTGCGAACCATTGGCCGAACGACGCCGAAGTTAAGGCCGAACAAAAGCGCCTTACCGACGAAGGCGGCGATATGGCATTTCTTCCGGGCAAAGGCGACCTTGCCCGCGACATTTGGCAGCGTATGCAAGGTACGACGCTTCCGAACGGCGTAACCATTCCGCCGACGCCCGAAGAATACGCGAAGCTTGCCAAGCTTTACGCCGACGTTCGCGGGTTCATCGAAAAACCGCAAACGAACGTTAACGTAACGACGAACGTAAACCGCGTCGTCGAA…	99.88%; Adjusted-Interval-0:0/0; possible small terminase subunit Protein (YP_006299870)
24	GEC_K2_022	7949	9541	terminase-like family protein	1593	forward	Protein		ATGCACGCACTCGCCATTGATACGAACGGGGCGAAGCCTGTTCCGTATGAAGTCGTATTTAAGCCCCTTCCGGGGTCGCAGACTATCGCCCTTTGTTCGATGGCAGCGCATACGCTGTACGAAGGCGCACGCGGCCCCGGTAAGACGCTTACGCAGCTTATGCGCTTTTATCGTAACGTCGGCAAAGGTTACGGCAAGTTCTGGCGCGGCGTTATCTTCGATTTGGAATTTGACCATTTGGGCGGTCTTGTTGCCGAATCGAAAAAATGGTTCGGCGATAACGGAAAGCTTAAAGACGGCGGCAAGTTTTACGAATCAACGTCGGCTTATAAATGGGTTTGGCCGACTGGCGAAGAACTGTTGTTTCGGCACGTTAAGAAGCTGTCGGATTACGAAGGC…	99.93%; Adjusted-Interval-0:0/0; terminase-like family protein (AIW01671)
25	GEC_K2_023	9558	11060	portal protein	1503	forward	Protein		ATGCCGAACGTTTCATTTATTCGCCCCGAACTTGGTAAGCTGCTGCCGCTGTATTACCTGATTCGCGACGCAATCGCGGGCGAACCAACGGTAAAAGGCGCGCGGACGACTTATCTTCCGATGCCGAACGCCGAAGACCAATCGAAAGAAAATAAGGCGCGTTACGAAGCGTACTTGAAGCGGGCCGTTTTCTATAACGTAGCCCGTCGAACCCTGTTCGGCTTGGTCGGTCAAGTGTTCATGCGCGACCCGGTTATTAAGGTTCCGGCGCTGCTGAACCCGCTTGTCGCGAACGCGACGGGTTCGGGTATCAACCTTACGCAGCTTGCGAAGCGCGCCGTATCGCTGAACCTTGCTTATTCCCGCGCCGGGCTGTTGGTCGATTACCCAACAACCGAA…	100.00%; Adjusted-Interval-0:0/0; portal protein (UEP18825)
26	GEC_K2_024	11075	12166	F-like head morphogenesis protein	1092	forward	Protein		ATGGCACTATCGGACAATAAGCGACTGTACGATATTGCGACGCGCCTTGCTGTTTACGTTGAAGACGTGAAAGTTTGGCAGTCCCGACAATTCGGGTTCGTACTTCGCGAAGTAAACTTGGAACTAACGCGCCTTCTTGGCCGTGTTCGTTATAAGACCCTTGACGGTCTTTCGAAGGCGCAGTTAAACAAGCTTGTTTCGGAATTACGGGAATCGCAATCGAAGATTTACAGCGCATACACGCAAACGCTACTTGAACAGTTAAAGGAATTCATGCGGGCCGACTTGGAAGTAAACCGGCGCGCATGGGTTACGGGTTATATCGAACTTGACGGCGAAGAAAGCGACGGCATTATTTCGGACGAAGAAGCGATACAGTTTCTTTTAGAAGTACCCAAC…	100.00%; Adjusted-Interval-0:0/0; F-like head morphogenesis protein (YP_006299873)
27	GEC_K2_025	12206	12922	hypothetical protein	717	forward	Protein		ATGGCACTGAAAAAGAAACTTACCAAAGAAGAACACGCGAAGCTTTCGGACGCGCTGAAAGCCGAATATATCGAAGACGGCGACGGCTTCCGCCTTGACGTTGACGGCGACGAAGATACGGGCGCTTTGAAGCGCGCCAAAGACCGCGAAGCGCAGTTGCGCAAAGACGCCGAAAAAGAAGCGAAGGAACTTCGCGAACGGCTGGAATCCATCGAAGGCGACGACGCGCGCAAGAAAGGCGACATTGCGACGCTTGAAAAGTCTTGGCAATCGAAGCTTGAAAAACAGCGCGAAGAATACGAAGCCAAGGTTTCCAAGCTTACTTCGCATACGACGAAAACGCTTGTCGATAACGTCGCTTCGCAGCTTGCCCACAAGATTTCGAACGCCCCGGCAATC…	100.00%; Adjusted-Interval-0:0/0; hypothetical protein ORF009 (YP_001293416)
28	GEC_K2_026	12928	13902	hypothetical protein	975	forward	Protein		ATGGCACTTTCCGACCTTGCTGTTTACTCCGAATACGCTTATTCGGCTTTCTCCGAAACCCTGCGCCAACAGGTTGATTTGTTCAACACTGCGACGGGCGGGGCTATCATGCTGCAATCCGCAGCGCACCAAGGCGACTTTTCCGACGTTGCCTTTTTCGCCAAGGTAACGGGCGGCCTTGTTCGCCGTCGTAACGCCTACGGTTCCGGCACCGTCGCCGAAAAGGTCTTGAAACACCTTGTCGATACGTCGGTTAAGGTCGCAGCCGGTACGCCGCCTGTTCGCCTTGACCCCGGCCAATTCCGTTGGATTCAGCAGAACCCGGAAGTCGCAGGCGCGGCAATGGGGCAGCAACTCGCCGTCGATACGATGGCGGATATGCTGAACGTCGGTCTTGGT…	100.00%; Adjusted-Interval-0:0/0; hypothetical protein ORF010 (YP_001293417)
29	GEC_K2_027	13975	14376	hypothetical protein	402	forward	Protein		ATGAAACCGGCAAAAATTCTGTTCTTCGTTGACGGCAACGCGCCGACCCCGGAAGACTTCGCAGCCGCCGCCGAACTGAACGCGCAAGTTATGTTCAGGAACGCCCGCGCTGTTCCGTCCGAACCGCATTCGCTGGAAATCTGCGACGGCGTAGCGGGCAAGGTTCCGAAGCTGTACGCCGACGCTTACCCGGAAGCGGGCGAAGCAATCAAGAAGAAGGCCGCCGAACTGAAAGCCCTTACTTCGAAGGTCGGCGACGCCCCGGCACCGAAGGCCAGCGGCAAGGCCGCCGACAAGCCCGCAGCCGCTACGCAGGGCCAGACCCCGGCGCAGGGCCAGAAAGCCCCGGCAGCGGCCCCGCAGGGCGGCAGCGCCCCGGCTTGGAACCCCAACCCGGCG…	100.00%; Adjusted-Interval-0:0/0; hypothetical protein ORF011 (YP_001293418)
30	GEC_K2_028	14445	14813	hypothetical protein	369	forward	Protein		ATGGCAACGAAAAAGGTTGTTTATTTCACGGCAGGCATTAACGCAACGGCTGGCGAACTTGCCGACATTGCGAAGCTTAACGCAGCCGCCGAACCGCAATACGAAGTTTTGGTAGCCAACGGCGCAGCAAATGCCGAATACGGCGAAACCGACCGAATCATTCCGTCGGATTACGTCGCGGGTACTGCGCCTTCGGCTTATTCCGAAGTTGACGTTATCGACCCCGACGCAATCCCGAATCAGGCGCTTACGGCAACGCAGGCAATCGTTAACGACGCCGAAGCCTTAACCGTTCCGGTTACTGGCACTTACACGACGACCGCGACCGTTAGCGTTGCGAACGGCGTTGTAACCGGCATCGTTCTTTCG	100.00%; Adjusted-Interval-0:0/0; hypothetical protein ORF012 (YP_001293419)
31	GEC_K2_029	14829	15344	hypothetical protein	516	forward	Protein		ATGGCAATTACAATCGTTGTTGAAGACGGAAGCGGCGTAACAAACGCGAACAGTTACGTAAGCGTCGCAGACGCGCGCATTTACGCTTCGAATCGCGGCGTCGAACTTCCGTTGGACGACGACGAATTGGCGGCCATGCTGATTCGTTCAACGGATTATTTAGAAGCGCAGGCTTGCCGGTTCCAAGGCAAGCCAACTTCGACGACGCAGGCTTTGCAATGGCCGCGAACTGGCGTCTTTCTTAACGAAGACGAAGTACCGTCGAACGTTATTCCGAAGTCGCTTATTGCCGCGCAAGTTCAGCTTACGATGGCGATTAACGCAGGCTTCGACCTTCAACCGAACGTTTCGCCGCAAGACTACGTTACGCGCGAAAAGGTCGGGCCGATTGAAACGGAA…	100.00%; Adjusted-Interval-0:0/0; hypothetical protein ORF013 (YP_001293420)
32	GEC_K2_030	15351	15728	hypothetical protein	378	forward	Protein		ATGGCACAATTCGACCGCGCAATTAAGACGGCCCAACGGCTTATCGCGAAGAACGGCGAAAAAGTCAAATGGCGCGTTATCGAAGACGTTACGCCGACAGACCCGAACAAGCCTTGGGAACCCGGCCCGGCATTGCCGGACGACAAAGACGTTACCATTTGCTTTTTGCCGGTTGACCGGCAGACGCAAGAAACCTTCAACTTCATTAAAGGCACCGAAGTTCCGAAGGGTTCCGTAATGGGGCTTATGGGCAATGTTCCGTTTGCCCCGAATTTGAAAGACGTTGTAATTCGTAACGGGGTCGAACTTCGCTTGGCTTATATCGACTTACTTTCGCCGAACGGGCAAAAGGTACTTTATACGATGGTATTTCAAGCA	98.94%; Adjusted-Interval-0:0/0; hypothetical protein ORF014 (YP_001293421)
33	GEC_K2_031	15728	16180	hypothetical protein	453	forward	Protein		ATGATTGAATTCGACCAAGTTAACGACGAAGTAAACGCGCTTTTTCTTGCAACTTGGAACGCAGGAAGCGCGGCAATTGCGGGTTATGTTCCCGAAATTCGTTGGCAGGGCGTGCAATATCGCGACTTGCCGGACGGTTCGAAGTTTTGGGTTCGACTGTCGAAGCAAACCGTTTTTGAAGAACAAGCGACCCTTTCAACCTGCGAAGGAGTACCGGGGCAACGAAAATACACGGCGTCGGGTCTTGTCTTCGTACAAATCTTTTGCCCGAAATCGAATACGCAAGCGTTCGAACTTGGGCAGAAATTGGCGAAGCTTGCCCGTAATGCTTTTCGCGGGAAATCGACGCCGGGTAAGGTTTGGTTTCGCAATACGCGAATTAACGAACTTCCGCCCGAA…	100.00%; Adjusted-Interval-0:0/0; hypothetical protein ORF015 (YP_001293422)
34	GEC_K2_032	16196	17728	major tail tube protein	1533	forward	Protein	Ig-binding domain	ATGGTATGCGAAATTGCCAAAATCGACAGCAACATTACCGGACTTGCCTTCGCCGAAGAAGAATGCTTGAAGCAACTTCCGACGACGCCCGTTTGGTACGGACTGGAACCCAACAGCTATTCGGACTTCGGCGGCGAACTTTCGACCGTTGCCCGCGCGCCTATCGACCCGTCGCGCCAGAACAAGAAAGGCACGATTACCGACCTTGACGCATCGGGCGGCTTCAACGCCGACTTTACGAAGACAAACCTTGCGCGAATTCTGCAAGGCTTCTTCTTCGCAGACGCGCGCGAACTTCCTTCGACGCAGCCGCTTAACGGCGCATCGGTCGCGCTTACCGGCGTTACCGCAATCGACAGCACTTACGCCGCAGCTTCCGGGCTTGGCGTGTTTGGTGCC…	99.88%; Adjusted-Interval-0:0/0; major tail tube protein (YP_006299881)
35	GEC_K2_033	17795	18220	hypothetical protein	426	forward	Protein		ATGTCTGGACTGTTTAAGCAATTCAAAACGAATTCGACCAAGGAAGTCGAAGGCGTCGAAATCGAATTTCCCGAAGCGCAGAACGACGACGGCAGCGTTCCGACTTTCGTTATTTCCCGCATGGGCAAATCGAACAAGGCGTATTCAAAGGCGCTTGACGCGGCGACCCGTCCTTATCGCCGTCAAGTCGAACTTGGCACGCTGAAAAACGACGTTGCCGAATCGCTGTTTATGGGCGTGTTCGTCGATACCGTGTTGCGCGGCTGGAAGAACGTTCAGGGCGAAGACGGCAAGGAAATTGCGTATTCGAAAGACGCCGCAATTTCGCTTCTTTCCGAACTGCCGGACGTTTACGAACGTTTGCAGGAAGAAGCCAAGTTGGCTTCGAACTTCCGCGAT…	99.44%; Adjusted-Interval-0:0/0; hypothetical protein (AIW01682)
36	GEC_K2_034	<18286	>18585	hypothetical protein	>300	forward	Protein		...ATGCGCGCGGGGCAACCGTTACCCGAACGCATCGCGAACGCGCCAGAACTTGAAGTAGGCTTGCAGTTGTATTTGCAAGCCTTCTTCGACCTAGATAGCGAACGGTCGCACGGCAACGGTTTAACGCCGATACCTTGGACAAGTATTGCGGCTTACGCAAGGGCTTTCGAGTTTGACGAAGAACAAACCGAAGACTTGTTTTATTTTATGCGAAAGCTTGATTCGGAACACTTGAAGAAACTAGCGGACAAACAGAAAGCGGCGGCATCGAATGGCAAAAAGCCTGCTAGACCTAGCCGA...	100.00%; Adjusted-Interval-0:0/0; hypothetical protein (AVJ48102)
37	GEC_K2_035	18557	18988	hypothetical protein	432	forward	Protein		ATGGCAAAAAGCCTGCTAGACCTAGCCGATAGGCTGGAAAAGAAAGCGAAGGCAATAGACGAAGCGGCGTCACAAAACGCCGTCGATACCGCTTTGGCTATTGTGGGCGACTTGGCTTACAAAACGCCCGTAGATACTTCGCAAGCTTTGTCGAACTGGATTGTAACGCTAGAAAGTCCGTCGGGTCAACAAATCAAGCCGCATTTTCCGGGTTCGCAGGGTTCAACGCAACGCGCTTCGGCGGCTGAAACGTTGAATTCTGCGAAGCTTGTTTTGCGAAACAAGAAGCCCGGCCAAGCGATATTTATTACGAACAACCTTCCGTATATCCGCAGGCTGAACGACGGTTATTCGGCACAAGCCCCGGCGGGGTTCGTCGAACGCGCCGTTTTGATTGGT…	100.00%; Adjusted-Interval-0:0/0; hypothetical protein ORF019 (YP_001293426)
38	GEC_K2_036	18997	22608	tape measure protein	3612	forward	Protein		ATGGCCGACGAAAACATAGAAATTAAGGTTCAAGACAAAGTTTCGCCGTCCATTTCGACGAAGCTTCGCACAATCGCCAGCGAAGCCCGCAACGCCGACGCCGCAGTTAAGAACCTTCAAACGCAGCTTTCGGCAATCAATGTCGGCGGCTTGTCGCAGCTTATCAACGCATCGGCCAGCGCAACGCGCCAGCTTCAACAAGGCGCGCTTGCCGCGCAACGGCTGGCAACCGAACAGCAGCGCACCGCAAGCGCCGCAGCGCAGGCCGCCGCAGCCCAACAGCGCGTCGCGACGGCTGCGACCCAAGGGGCAACCGCGCAAGCCAACCTTGCCAGCGCCACGCAGCGCACGCAGACGGCCCAACAGCAGACGGCGACAGCCGCGCAGCGCCTAGCGACA…	99.42%; Adjusted-Interval-0:0/0; tape measure protein (YP_006299885)
39		22612	23658	ORF39	1047	forward	ORF		ATGGGTTATGCAATTGGAACAGTTACGAAAGGCGGCGGCGACGATTGCCATTATCAGGTTTTGGCAATTATCAAAACGCTGGCCGAAGCTAACGGATGGACAACGCTTCGTTACGTGTCAACCGGACTTGACCGCGAATTGATTTTGAAAGGCGTTGGCTTGTCCGGTCTTGAAGAAATCTTTGTAGGGTTCAAGTGTTACCAAAGCGTCGGCGGCGATTATTACAATATCAATTGCGGAACTTTCGTCGGTTACGTAAGCGGAAACAGTTTCGAAACCCAACCGGGCGGAAAATATAGCGGCTGCCCTGCCCACAATAACGCGATTACGTATTTCATAACGGCCAACGCCCAACGAATCGTCGGATGCTTCAAAGGCCCTGCCCACAATAACGCGATT…
40		23658	24602	ORF40	945	forward	ORF		ATGGCATACATTACAGGAACAGCCGCAACATTTGCGGACGTAAAAACAGCAGTTGAAAATGCTTGCACTGCTAACGGCTGGACTTTATCAAGCGGCATTTTATCGAAAAATGCTTGCTTTATAAAGCTTGTTGCAACCGCTGGCGAACTTTCCATAGCAGGCGGGACAGGCCAAAGCGGTTCGACGCTTACCGGCGTACCGGACGGCTCTTACAAAGAAGCGAAAATGGTAAGTCCGAACGTAGACCCGATTTCGTTTCCGGTCAATTACGAAATACATTTGTTCACCGACCCGGACGAAGTTTATTGCGTTATTAATTACAATTCTGATTTTTACCAACAACTTTCGTTCGGTAAATCGAATATTCCGGGCATAGGCGGTACAGGTTGTTGGTTTACC…
41	GEC_K2_037	24608	26317	hypothetical protein	1710	forward	Protein		ATGGCCGGAAGACTTGGAACATTTTTAGCGGCGCAATATTTTGTTTACGGCGATTCGAACCCTAACCTTTCCGCCGAACTAAACGAACTTACCGCCGCAGAATATGCGCCGACGATTTACGACCCGCGCGATATGTTTTTACGCGGCGGATATTCGGCGTACAAAATCGCGCCTTCGAATCGCTGGCCTATTGTGGGCAAAGAACAAGGCAACTTTTTTCGCGATTATTATTTTCGCGTTCACGTTTCGCCGTTGGTCTTGGACTTGCAAACGGTCGCGTCGTCACAAACGCGCGAATTCAACGTTTGGAACGCATGGCCCGACCGTGCGGCAAATCTTGACGACATTTTGGTAAGTAATCCGGTCGGTATTGAAATTACAGGCCAAGCGACGCCGTAT…	98.07%; Adjusted-Interval-0:0/0; hypothetical protein (AKI28791)
42	GEC_K2_038	26320	27141	hypothetical protein	822	forward	Protein		ATGTCTGATTACGACGACAAAGAAGAAAGCGTAGGCGATAGCGCGCCATTTGAACTTTACGAATTCGTCGGTTCGTATCGCAATTATTACATGACTTCCGACGTTCTGGCGCACGTCTTCAACAGTGCGACATATAACCCCGTTCCGGGTTTGAAACGCAGTACGTTAAAAGTCGGAACGCACGAAGACGACAACGTAGATATGACGGTTACGCTTCCGATTACGGAACAAATCGTTAAAGACTATGCGTTTCAAACTACGCCGCCGTCTTTGGTTTTGACGATTTACCGTCGCCAGCGCGACGCCGCAACTTGGGTCGCGTACTGGAAAGGGCCGATTGCTTCAATTTCGGTTGACGACGAATTTGTAACGTTCAGAACGCCAAGTAAGTTCGGTTCG…	99.86%; Adjusted-Interval-0:0/0; hypothetical protein (YP_009219182)
43	GEC_K2_039	27148	29586	central tail hub Protein	2439	forward	Protein	Ig-binding domain	ATGTGGATTGCAATTGTCTTCGTCGTCGCCTTCTTGCTTATGGCGGCGCTTATGCCGAAACCGAACGTCGAAAACGCACGCGCGGCGAAACTTGGCGACTTCCAATTTCCGCGTTCGAAGTACGGCGACCCCATGCCGCTAGTGTGGGGAACAGTGCGCCAGAAATCGCCGATAACGGCTTGGTTTGGCGACTTCCGCCCGGTGCCAATTCGTAAGAAAATGAAGACCGGGCTTTTTAGTTCGAAGAAAGTTACGGTCGGTTATAAAAATTATCTTGGCATTGATTGCATTTTGTGCCTTGGCCCCGGCGTTCGACTTCGTAAGTTTTGGGCCGGTACTTATCTTGTTTGGGAAGGCAACTTAACTTCGTCCGGCGATATTTACATTAACAAGCCGAAC…	98.96%; Adjusted-Interval-0:0/0; central tail hub Protein (UEP18797)
44	GEC_K2_040	29593	31641	DNA polymerase I Protein	2049	reverse	Protein		ATGATTAACGAACAAGGCTTTATTGTTGCAAAGAAAAGCCGCGTCGTCGATAAGCTGGCCGCAAGCATTCGACAGGCTTTGCGGCCTGTCGAATTTATGTCGGACGAAGAACTAACGGCAATGCCTGCCGGAAGCGTCTTCGTCTTCGACGTTGAAACTTACGTAAATTTCTTTTACGTAGCGTTTAAGTCGCTTGATAACGGAAAGTTCGTCGCATTCGAACGCAGCCCCGACCATGATTTTAACCCGACGAAGCTTCTTTGGATGCTTTGGCGGTTCTGTATCGTCGGCTTCAATTCGCGCAATTATGACTTGCCGATGATTGAACTAGCCGCACGCGGCGCAGATTGCAAGAAGCTTAAAGAAGCGTCCGATTTCATCATTAAAAGCGGGCCGAAC…	99.97%; Adjusted-Interval-0:0/0; DNA polymerase I Protein (AIW01690)
45	GEC_K2_041	31656	32795	replicative clamp Protein	1140	reverse	Protein		ATGAAAATCGACAGTAATATTCCGCTTCCGCCCGAAGACGAAGCGCCAGCCGCAGAACCGACGAAGCGCAAGCCAAGGGCGCGAAAGCAAGCCGCAGCCGGAAAGAACAAAGCCAAAGGGCCAAGCCCTGCGGCGTCGCTTTTGGCGGCGTTGAAGTTCGTTGCCATCGCGCAGAAAAAGGCCGGGCCGACGAACGTTCAGTTCGGGCATATTGCCCACAATTGGGCGGCGGCTTCCGACGGGGTTTTGACCGTCGCGCATCCTATCGAAGAAGACTTGGTAGCGTGCCCGCATACGTTGCAGTTTATCGACGCGCTGTCGAAGGTCGGCGAAGAACTGTCGATTACGCAGCTTACCGCGAACGCCCTTGCCGTATCGTCTGGCGCGTTCCGGGCGTTG…	100.00%; Adjusted-Interval-0:0/0; replicative clamp Protein (YP_006299892)
46	GEC_K2_042	32782	33006	hypothetical protein	225	reverse	Protein		ATGGCCGAAACATCGCCCGACAAAAACGTAGAAAAGAACCGCGAATTACTGTTGCAACGTTCAATCGTTGGACTTGCAAAGTACGGCGTAACGACGGATAATAACCCGTTGTCGCTTCGCGATTGGCTGCAACACGCGCTAGAAGAAACGCTAGACTTGGCGAACTATCTTCAAGCGGCAATTTCAAAACTTGACGAAGAAGGGGCCGAAAATGAAAATCGACAG	100.00%; Adjusted-Interval-0:0/0; hypothetical protein (YP_006299893)
47	GEC_K2_043	33014	34666	hypothetical protein	1653	reverse	Protein		ATGTCTAATATTTATGTTCCGCGTTGGTATCAAGACGAAGCGGAATATTCAATATTCGATTATTTCCAGCGCGGCGGGGTCGGAAACCCCGTCGTCGCTATGCCGACGGGAACCGGAAAGTCGGTCGTAATTGCAAACTTTATTCGTCGAATTTTCGGTTACTGGCCGAATCAACGAATAATGATGCTTACGCATGTTAAAGAACTAATCGAACAGAACGCCGAAAAGCTTATGTCGATTTGGCCGACCGCGCCAATGGGCATTTATTCGGCGGGCTTGAATTCCCGCGATATGATTATGCCAATCGTATTCGGCGGCGTTCAGTCCGTAGCGCCTGCGATTAAACGCGGGCTTGAAGAAGACGACGGACGCCCGGCGCATCTTCGCCATTTCGGTTGG…	100.00%; Adjusted-Interval-0:0/0; hypothetical protein ORF029 (YP_001293436)
48	GEC_K2_044	<34662	>35555	hypothetical protein	>894	reverse	Protein		...TTGATTGGCGACGAATGCAAGCGGAAGCTTTGGTATATCTTCCGTTGGTGTTTTCAGGAAAAGACGGACGGTCGCAAGCAACGCTTGTTTAATCGTGGGCACCGTGAAGAAGCCCGCTTTATCGAATGGCTGGAAGGCATCGGCGTTCAATGTTGGTACGAAAACCGCGACGGTTTCTTTTACCAAGCCGAAAGCGACAGTTACGGCGTATTGAAGGAAGGCGAAGAACTGGCGTTGGGTTGCGACCTTATTACGAACGAAAATCCGTATTACGCACAACACGTCGCACGCGCGAAAGCCGACGGCTTGGAATTCCCACAATACCGCATTTCCGGCGTTATGGGGCACTTCGGCGGGTCGCTTGACGGCATCGCCCGGCTTCCCGAACGCTACGGT…	99.82%; Adjusted-Interval-0:0/0; hypothetical protein ORF030 (YP_001293437)
49	GEC_K2_045	35665	36189	hypothetical protein	525	reverse	Protein		ATGTCGAAAATAAAAGACGCATTGCCGACGCCCGAACAATGCGATACTTGTTGTTCTGTTAACATCGAACTAACAACGAACGACAAGATTTACGGGCGAACTTATGGCAATTGGCCGCACATTTATTATTGCAACGATTGTCGCGCCGCCGTTGGTTGCCATCCGGGCACGTTTATTCCGTTGGGTCGTATGGCCGACAGAACAACGCGCCAGCTTCGAACGAAAGCCCATAACGAATTCGACCGCCTTTGGCAAACCGGCTTAATGTCGCGCGCGAAGGCGTACAATTGGCTTGCGAACCAATTAGGAATCGACCCGTCGGATTGCCATATATCTTGGCTGTCGAAAGACCAACTTAAAGACGTTGCGACACTTTCGGCGGATTATTTAGCGAACAAT…	100.00%; Adjusted-Interval-0:0/0; hypothetical protein (UDF60374)
50		36268	37065	ORF50	798	reverse	ORF		ATGCAACTTATCCAAGCGTTCAACGCCCAACAGTACGACCCGACCCAAGGCGTCGGAAGCCTGCCGATTGGCAAGCATCCGGTAGTCGTCGAATCTTCCGAAGTCAAGGCCAACAAGGCGAACGACGGCGGTTATCTGCAACTGAACTTGCGGATTATCGACGGCCCGCAGCAGGGCACGACCGGCGCTTATCGCCTGAACCTGTACCATTCCAACCAACAGACCGTCGAAATCGCGCATCGCCAGCTTTCGGCAATCTGCCACGTAATCGGCGTGTTCCAAGTTACCGATTCGTCGCAGCTTCACAACCTGCCGTTTCTTATCGAAGTCGGCCCGCAGAAAAACGACCCGCAGTATACCGAAGTTAAAAAGGTCTTCGATATGAACGGGAACGAACCG…	N/A
51		37036	37155	ORF51	120	forward	ORF		TTGGGCGTTGAACGCTTGGATAAGTTGCATGATGTTTCACCTTTTCGAAAAGTCTTCGCCATTGGTTACGGCGGCGAAGTAAACCGTTTTATTGCATCGCTTTCGCGAACAATGCGGTAA	N/A
52	GEC_K2_046	37127	37840	RecA Protein	714	reverse	Protein		ATGCAAATGTCGCAATTAAAACCGGCGTCGCAACTGGCCCGCCGCTACGGCGTAAAGTCCGTCGTATTCGGTGCGCCCGGTTCCGGCAAAACGCCGCTTATCAATACTGCGCCGCGTCCGGTTTTGCTTGTGACCGAACCCGGTATGCTGTCCATGCGCGGTTCGAACGTTCCCGCATGGGAAGCGTATTCGCCCGCGCTTATCGTCGAATTCTTCGAATGGTTTATGAAATCGCGCGAAGCTGCGAATTTCGATACGTTGGGTATTGACAGTATTTCGAACATCGCCGAAATTATCTTGGCCGACGAATTGGGCAAGGTTAAACACGGTATGAAGGCTTACGGCAATATGTCCGAACGTGTAATGAAAATCGCGAACGACTTGTATTACATGCCGCAA…	100.00%; Adjusted-Interval-0:0/0; RecA Protein (YP_009044366)
53	GEC_K2_047	<37898	>38428	hypothetical protein	>531	reverse	Protein		...TTGAACAAGGGGCTTGACAGCAACGAAGGGCCGTCGTATAGTTCGTACATACCGGCGCAATTGTGCGGCGGCCCAACCGAAGGAGTAACAACAATGTCTTTCAACGAAAACGCTAACCGCGACGCTTTGATTCTGCAATGGCAGGAAGCAACGAAGGCGCTTGCCGCAGCGAAAGAAGCCGAATCCGCATTGCGCGCCGAAGTTCTGAAAAACGCTTTCAGCTTCAACCCCGAAGCTTTGCGCGAAGGAACCGAAAACGTCGAACTTGGCGCAGGCTACAAACTGAAAGCCGTTTTCAAGATTAACCGCAGCTTCGCAGGCGGCCAAGAAGCCGTCGAAAAGGCTTTGCAGAAAATCGAAAAGACCGGCCCCGAAGGCGAATTTATCGCCGAACGT…	96.98%; Adjusted-Interval-0:0/0; hypothetical protein (YP_009044367)
54	GEC_K2_048	38415	38969	MazG Protein	555	reverse	Protein		ATGAACGAACCCGCAAAGCCCTTCGACTATATCGAAGAAGCGCACGTTACGGCGTCCGACAAGTATTACGGCGACCGCGTGCCGCTGGCCTACTTCCGCGAAACCATCGCCGAAGCCGTCGAAGCCCTTAACAAGCTTGACGCAATCAAGAAAGCCATGTTCTACGGTCGCGACACTGGCGTTCCGGCCCCGGAAGCCAACGCGGCAACGCTGGCGAAGCTTCCCGCTTGGATTTCCGACCATCCAGAACACGACGCCGCAGCCGTGAACGTCATTCATGCAATTATCGGCAAAGCGACCGAAGCGGGCGAACTGTTGGAAGCCCTAAGCGCCGCAGCCGAAGGCGAAGCTTTCGACGCTGTTAACGCGCTTGAAGAAGTCGGCGACGGCTTTTGGTAC…	100.00%; Adjusted-Interval-0:0/0; MazG Protein (YP_006299900)
55	GEC_K2_049	39107	39292	hypothetical protein	186	forward	Protein		ATGGACATTGAAGAACTTACGAAGCGGGTAAAGAAAGCAAGCGTCGGGCGGTCGCTGCGGGCACTGGCCGCGCAATGCGACGTTTCGCACGAACTTATAAGAAAGCTTTTGCTTGCCAATTCTGCGCCGAACATAACGGCGACGACTTATAACAAGATTGACAAAGGGTTGGCAAAGAATGGACTT	100.00%; Adjusted-Interval-0:0/0; hypothetical protein ORF035 (YP_001293442)
56	GEC_K2_050	39285	41603	replicative primase helicase Protein	2319	forward	Protein		ATGGACTTTAACAACATTCCGCACGAAATGCGGATTTACCCGCAATGGGTCGTTTGGCGATACGAAGACACGGATTCAAAGAAACCGACGAAGGTTCCGTATTCAGCAAAAACCGGGCACCTTGCCAGCGTAACCGACCCGAACACTTGGGCCGGGTTCGACGAATGCGTTAACGCTATGTCGTCCGGTTGTTATGCCGGAATCGGTTTCGTATTGACTGAAAACGACCCGTATTCGTTTATCGACCTTGACGACACAAAAGGCGACCAAACGGCGCTTGACCGCCAAATAAAGATTTTTAACGAATTCAACAGCTACGCCGAACGGTCGCCTTCCGGTTCGGGGTTGCATATCATCGTTAAGGGCGCGATTCCGTCGGGCCGCCGTCGTTCGTTTATC…	99.67%; Adjusted-Interval-0:0/0; replicative primase helicase Protein (AKI28789)
57	GEC_K2_051	41744	42169	hypothetical protein	426	reverse	Protein		ATGTGGGCAGGCTGCGCGGCCCCTAGCGCGTGCCAAGGGCCGGGGCCGGGGTTAGAAGTTCCAAGGCTGCGCGTTGCGTTCCTTGGCGACCCTGCGGGCTTCGGCTTTGCCGCTTACGGCGATTCGCTGGCCTTCCGGGCGGTTCGTTTCGCTGATTACAACGAACTTTGTTTTCTTGCTGGCGAAGTAATGGGCGAACATTTGTCGAACTCCTTACGCGGTGCGCTGTTGGGCTTTCAGGTAACGAACGGCCTTCTTGGCGTCTGCGACGGCTTGGGCGCGGCTGGCGCGCGTGTAGCTGGCATGTACGACGGTCGGCGCGTTATGGTCGAAGCTGTACGCGGTAGCGGTAAAGGTGCCGTCGTCGTTCTTCTTGCTGTTCCAGCTTACGACCCGTTG…	100.00%; Adjusted-Interval-0:0/0; hypothetical protein (YP_006299904)
58	GEC_K2_052	42190	>42306	hypothetical protein	>117	forward	Protein		ATGCGTACAACCCTTGCAGCCGTGAACAAAGCCCTTGCCGCCGCTGGAATCGACGCGGAATTGGTCAAGGGTCGCGGGTACTTTTACTTCGCAGGTTCCGCCGTAGATTGCGCCAAA...	100.00%; Adjusted-Interval-0:0/0; hypothetical protein (AIW01704)
59	GEC_K2_053	42402	42656	hypothetical protein	255	forward	Protein		ATGACCGCATATTTTATCGCATTTGGCGTCGCGCTTGGGTTGGCCCTTGCGCGCTTGGCCGCTTCCCAATTCGAAGCCGCTTATTACCTGTTCTGCAACGGTGAATTTCGAAAGGCATTCCGGGCAACGATGCGCGCCCTTACCTGCGTTGCGTTGCTTGCGTTGGTTGTTTCGCCCGTTGCTTCGTTCTTCGATAGCTTCGAAGTTATTAGCATTGAACAACCTTCGCCCAATCCTTCGAAGGGTCTTCGCGTA	100.00%; Adjusted-Interval-0:0/0; hypothetical protein (AZF90049)
