# Supplementary material for: Relevance of the bacteriophage adherence to mucus model for Pseudomonas aeruginosa phages
Source: Microbiol Spectr. 2024 Jun 24;12(8):e03520-23. doi: 10.1128/spectrum.03520-23 (PMC11302309; doi:10.1128/spectrum.03520-23)
Supplement: Table S5 — Annotations of Pseudomonas aeruginosa phage GEC_PNG14. [file spectrum.03520-23-s0008.xlsx]

## Sheet: Sheet 1 - GEC 574_14 Annotation
		Supplementary table 7. Annotations of Pseudomonas aeruginosa phage GEC_PNG14
ORF no	Locus tag	Minimum	Maximum	Name	Length	Direction	NCBI Feature Key	note	Sequence
1	GEC_PNG14_001	390	1100	helix-turn-helix transcriptional regulator Protein	711	reverse	Protein		ATGGGTTACGAACAAACGGATGGCGCACCGACTGAATTGTCTGGGCATCCGATTCCTCAGGATGGAATCGGATACTTCAAAATCCGTCTGAAGCAGGCGATTTCCTCGCATAGCTTGCGAGGATTTTCTAAGGAATGCGGCTTGTCCGAGGCGACCCTGCGCAGTTATCTGTCGGGGGAGACTTTCCCAACCTTGGATCGACTTGAGCAGATCGCCCAGGCCGCAGGGACTTCCGCTATGTGGCTGGCTTTCGGCACCCCTATACCTGCGGAAGATAGTCGCGAGAAGGGAGACGACAATTACGCCTATATCCCTCTGTATGACGCTCGGGTGAGCGCTGGTCACGGCTCCTGGACAGAGGGGGCGCAGATACTCGCTCAGTTGGCATTCACTCGCTAC…
2	GEC_PNG14_002	1270	1623	helix-turn-helix domain-containing protein	354	forward	Protein		ATGAACAGAACCGAAATACCCCGCGACAACAACGTCCGCTGGGAGTGGATCAAATACCAGCTCCGCGCCAGGGGTTCGTCCCTGGCCGAGGTGGCCCGCTCCCTCGACGTATCCAGCCCGGCAGTCAAAAACGCCAAGCTGAATCCCTACCCTCGGGTAGAGCGCGCCATCGCCGCTGTGCTCGACCTCAGCCCCCTGGTGCTGTGGCCTGAGCGCTGGCTCGACGACGAGAATCCGAAGCGGCAACGGCCCAATCGTTCGGAAACCCTCAAGGCATATGACAGTGTCATATGCCGATCCGGGAAAAATAACAGATACGCTGACCAAGCGCAGCGTAAAGCCGACGCGGGGGCT
3	GEC_PNG14_003	<1629	2060	hypothetical protein	>432	forward	Protein		...ATGGCCCGCCGCAAAGACGACCGCACCCTGGACATCTTCGATGTTCCGCAGCCAGCTCGCGCTATACCCGGTGAGTGCAACTACGCCGCCCAGGTCAGCGAGCTGGTCAGCGAAATACTGAAGGCCGCCAACCTCGACCGTTACGAGATTGCCGCCCGCATGTCGCGCCTCTCCGGCGATGACGTGAGCAAGAACATGCTCGACGCCTGGTCGAGTCCCGCCCGAGTTGATCACAACTTGCCTTTCTACCGCGCCGCCCTCCTGGAAGACGTCTGCGCGAGCCACCTGCTGACCAACTGGCTGGTCGATGTGCGGGGTGGCCGCGTGGCCTATGGCCGAGACGCACTGCTCGCCGAACTGGGCCGCCTGGAGCGGACCCGCGAGGAAGCGGGTCGG…
4	GEC_PNG14_004	2063	2269	hypothetical protein	207	forward	Protein		ATGACAAACACCGACCTCAAACCGCTGCTCGACAACCTGCGGAACGCCACCGAGTTCTGGAACCTAGTCAAAGAGGCCAGCGCTACGGACGAAAGCACCGTTCACAACCGTTCCTATCGGGACGCACTCGACTGGCTCGAATCGGCGGCCTTGGCCCTCGGTGACGCCCTGATCGCCCAGCGCAAAGCTGTCGGGGGCGACCATGAG
5	GEC_PNG14_005	2265	4331	transposase Protein	2067	forward	Protein		ATGAGTGAATGGTTCTCTGCCCAAGAGCTTGCAGGGTTGCCAGGGGTTCCCGGAACCGCGCGAAACGTCAAAGCAATGGCCGAGCGTAAGTCGTGGAGTGGACGGCGCCGCGTCGGCACCAAGGCTATCGAGTACCACGTTTCGGCCCTGCCGAAGGAAACCCGCGCCGCACTGCTGAACGCCGCCCTGGGCGAGGTGGCCACCAAGGTGGTCCGCCAGGAGACGCAACTGGCCCTGGTCGAAACCAACCGCCAGCAGCTGGTCGCCGACGCCCGCCAGGGGGTGCTGCACGCCCTAGACCTGCTGATGGCCCGCACCGGCTACAGCCGGAAGCGCTCCATTACCCTGATGCTGGACATGGCGCGCCTCGGCCAGGTCGAGCCGCAACTGCTCGCCATG…
6	GEC_PNG14_006	<4349	5098	ATP-binding protein	>750	forward	Protein		...ATGACCACCCCGAAAACCACCCAACTGGCCAATGGCATGGCCGACATCGCCAACATCGCCCTTTGCGATATCGCCCTGGAGAAAGCGCTGTCGCGTACCTCCACGTTGCCCGGCCTGGTCTGCTTCTACGGCCCGTCCGGCTTCGGCAAATCCGTTTCGGCCGCCTGGGTCGCCAATCGCCGCCGCGCCTACTACGTCCAGGCCAAAAGCGTCTGGACCCGCAAGCACACGCTGAAGTCGATCCTGGGTGAAATGGGCATCAAGCCGGCCGGGACCATCCCGGAAATGGCCGACCAGATCGCCGAGGAACTGGCCGCCAGCGGCCGCCCGCTGATTATCGACGAAATGGACCACCTGGTCGCCGCTGGCCAGGTCGAGCTGATTCGTGATCTGTAC…
7	GEC_PNG14_007	5098	5742	hypothetical protein	645	forward	Protein		ATGAGCCTCGGCAAGAACCCGGCTCACCTCTGCATGGTCGGGGGCAAGAGTCCCCGCCAGCAGATGTGGGAAGTCATCCGGGCCAACCGCGAAGAGTTCACCGTCTACCGCGTGGCGCGCCGCTCCAACCAGCACGATAAGACCGTCGAGAAGTATGTCGCCTGCCTGCGCCTGGGCGGCTACGTCGAGGCGATCCGCGGATTCAAGCGCGGCGAAGAGGTCGTTTTCCAACTGGTCCGCGACAACGGCGTCGAGGCACCGAACCTGAACGCCGATGGCAAGCCATCCCAGCAGGGATACACCACCGAGGCGGTCTGGCGGACGTTGCGAATCCTCGGTCCAGCGACCCCGGAGCAGATCGCCGCATCGGTGGCGGCCTCGGGCACGACCGTGTCGCCC…
8	GEC_PNG14_008	<5846	>6256	hypothetical protein	>411	forward	Protein		...ATGGAACGCGCAATCGATCTGTCGGCCTGGGGCGAGCGTCCGCCCGTCTTCGTCCAGCTGCTCGCCGCTGAGGTGGCCCGCAGCAGCCAAACGAAGGCCGGCGAGGCTATCGGCATGAGCCGTTCGACCGTCAGCACCATCCTCGCCAACCGCTACCCGTCGCCCTCGACGATCCGCGTCGAGCGTCGTGTCCTGGCCGCGCTGAGCCGCATTGAGTGCCCGGCCCTGGGCGAGGCGGTGACCTCGGTCGAGTGCAGCGAGTACCTCCAGCGGCCGGCGCCGCTGAACAATCCCGTCGCGATGCGCTGCTGGAAAGCGTGCCGCGCCTGTCCACGCAACCCGCATACCGCCCCCATGAAACGAGAGGAACAAGGCCATGAGAACCGCATTGCCCTT…
9	GEC_PNG14_009	6222	6530	hypothetical protein	309	forward	Protein		ATGAGAACCGCATTGCCCTTGAAAGTCTTGACGCCTGACTTGGCCCTGAGCCTGCGCACCTTCAACGACGCCGCCCGGCTGCTCCAGCGCATGGGGGTTCGCCTTCATCGCCTGGAGCCGACAGAGGGGCGCGTGACCATCGCCGCAGATGACGCCCGCCAGCTCTTGGAGAAAGGCTACCTGATGGGCTTCCAGCGCGACGCCTCGGCCGGCAGCACCCGTTACATCACCCGCTTCCAGGGCATCACCCTGGCCTGGAGCGAACCGATCAGCTACCGCGACTTCGCCGGCAGCAACCCCGTAAGTCAC
10	GEC_PNG14_010	6550	7065	host-nuclease inhibitor Gam family protein	516	forward	Protein		ATGGCACCGAAGAAACGTCTGAAATCCGCTGCCGCCGTCTACGTCCCGCAGACCCGCGAACAGGTCATCAGCGATATCAAGAACATCGGCGACCTCCAGCGCGAGCTGGCCCGTCTGGAAACCGCAATGAACGATGAAATCGGCCAGATCACCGAGCGCTATTCGGAGCCGGCCGAAGACCTGAAGAAGCGCCTGGCGGTCCTCCAGGGTGGAGTCCAGTCCTGGTGCGAGGCCAACCGTGCCGAGCTGACCGACAACAACAAGGTCAAGTACGCGAACCTCACCACCGGCGAGGTCCAGTGGCGCATCCGTCCCCCGTCCGTGACTGTGCGCGGCGCCGATGCGGTCCTGGAGCTACTGCGCAGCAAGGGGCTAATCCGTTTCATCCGCGTCAAGGAA…
11	GEC_PNG14_011	7070	7444	hypothetical protein	375	forward	Protein		ATGGCCGAGGAAGTCAGCATCGACACCATCATGTCGCAGGCCCAGGTATTCGCCAGTGCTTGGGCACTGGTCGGGGGCACATTCGACGACGGCCACGCCATCGAGAACGCGGAGGAAGCCAAGGCTGAACTGCGCGAAATGCTGGAGGACTTCTGTTCGAACACTGACCTCCTGCGCGTGGCTGAGCTGCTCACCTCTTGGCACCAGAACGGGATGGGCAAGATTGAACAGGCGCTGAATGCGCCGGATACGGCCGAGGTTCGGATTGGCTCGGTCAAGCTCACTGGTTCCCAAGCCATCGGCTTCCGAATCGGCCTACGAGTGGCTCGCCAGTGGCTTGGCACACTCCCGCTATCGCTCACCAAACAGGAGGTG
12	GEC_PNG14_012	7449	7724	hypothetical protein	276	forward	Protein		ATGGCTGACACCATCGCTTTCTGCTGGGCCTCTGGCTTGATCCAGTTCGGTGACCAGGTGCCCGACGGTGCAATCGAGATCGCCCGTGGGGACGACCAGGTCGTTCGCGAAATCATGGAAGTCACCTCGCGCCACGCCTACGACGGAAAGTCGCTCCTGGTGCCCGGCATACCCGAGGCAAAAAACCAGGCGGAAGGCATTGACGCCCTCGAAAGGTTCGTTCGCTGGATCGCCTCGCACAACAGCGAGTCGTTCCAGGTTTTCATGGGAGACGTG
13	GEC_PNG14_013	7729	7947	hypothetical protein	219	forward	Protein		ATGCCTACCAACGTGGAGCTTGTAACCCGCTTGATGGAGTACCCCAAAAGCGGACCGCTGATGCAAGCAATGGTCCTCCAAGCCTTGGATCAGTTCGCTTGCATGGTACTGGCTTCGGAGCCGGGGTCGCTCGAAAGCCCCATGGTTTCCGAGGCGTCCTGGCGCGCCTGCGCTGAGGAAATCCGGGAAAGCCTATCTAGCCACATGCGTCGGGAGGCG
14	GEC_PNG14_014	7952	8230	hypothetical protein	279	forward	Protein		ATGACCAAGACGTTCGCCATGTGCCGCATCGACGGCCTGATCGAGCTGCGGGAAGAGCACCCAGGCGAGGGCTATTTCGCCCTTGCCGTGGGCGAGCTGGCCAGCGTGCGGGCGGCGGTCTTTGCAACCGCTGAGCCGCACCAGGTGGGCCAGAAAGTCGCCCGGCGAGTGCCGGGTGTGAGCCCCGACGCCACCGACCGCGAGAACCTGGGCTCCATCGCCCGCTACATCCAGACCCTGGGCCAGCAGGATCGGCCCGGCTTCCGTGCGCTGGGGGTG
15	GEC_PNG14_015	8235	8438	hypothetical protein	204	forward	Protein		ATGCAGCAGTCCAACCCCTTCAATCATCCCGGACAGAGCTACGGCGCCGTAGACGTTGATAGCCGTCTCCGCGCCGTTGCCGGCTTCGACCTGGAGCAATGCCGCGCTGCGCTCGCGGTCACCGGCCTCCAGAAGATCGTCGAGAAGAAAGTTCGCACCCGCATCCGCCAGCTGGAAAAGCAGGCATCCGCACAGAAGGAGGCA
16	GEC_PNG14_016	8444	8710	hypothetical protein	267	forward	Protein		ATGGCCCATTACACCATCACCATCAGCGACACCGAAGACGGAATAGATTTCTCCATGCAAGGCCCGCCGCTGCACGACTCCGAAGCATCGAAGATCGCCTACACCCTTATGCAATCGACGATGTCCCTAGGCCAGGCACTCGCAAAGCAGAACGGAGTTGGTAACGCCGTTTCCTGCGCCTGCGACGAGTGCCTGGCACGCCGCGCTCGCGGCGAGGAACCGCAACAGGAAATCCACTCCACCAAGGCCAAGAGCCGCACCGTCCAT
17	GEC_PNG14_017	8784	9077	hypothetical protein	294	forward	Protein		ATGACGAACGAAACCAAGACAGACCGCCAGCGGCGCCTGGCGCGGGAACGCCAACGGGCGAAGCGCGAGCGCGATGCCCTGCGTCGCGCTGCGCTGGGCGGCCGCCGCTTCAACATGGACATGTACCAGGGAACGGCTGATGCACTCGATCTGATCTGCGCGGCCGGGGGCTTCGCCGAGCCGGCCGAGGCGGTCACTTTGCTCCTACACAACGTTGCCGAAATTGCTGAGCGTGACGCGTCACGTTTTGCCGAATTGATCCAAAAGAGAAGCCATCCAGGGAGGACCAAGCGA
18	GEC_PNG14_018	9077	9481	regulatory protein GemA	405	forward	Protein		ATGAGCCTACGCGCCGTCAATCTCGCAAAAATCCACATCGCCAAGGCCCAGCTGGGCATGGACGATGACACCTATCGCGCATTGCTGGCTCGCGTCGCGGGCGTGCGCTCGGCCAAGGACTTAGGGCCGCGCCAGATCGACCACGTACTGGTCGAACTCCAGCGCCTGGGCTGGAAACCGAAGAGCAAACGGCAAGGCCGGGCGACGCCAAAAGTGCCGCAAAACCGGCAAACCGTGCTGCGCAAAATCACCGCGCTCCTGGCCAGCGCCCATCGCCCCTGGAGCTACGCTGACCACATGGCCCGGCGCATGTTCCAGGTCGAGCGGGTCGAGTGGCTGGACGACAGCCAGCTCTACCGGCTGATGCAGGCGCTTATCATTGACAGGAGCCGCCATGGC…
19	GEC_PNG14_019	9471	9917	hypothetical protein	447	forward	Protein		ATGGCCAGGTCTGAGGTGGATCTTCGGGAGGTCCAGGACATGCTGCCGGATACCGTCCGCGACATGGCCGGACGCATCGGCCTGCCGGCCACCCTGGTGGTGGTCGAGCAGCTCGGCGGCACGTCCTGGCGGATAGCCGAGGGCCGGGCGCGTAGGGGCGAAGCGCGCCGGGCTGCGCTGGCCGAGCTGGTGGGCAGCGAGATCGAGGAGCAGCTCCACACGCACTATCGGGGCGAAGAAATTTACGTGGCTCGCTGCCACAAGGCACTGGTACGGTGGCGCGACCTGGAGATCGTCGAACGCTTCGAACAGGGCTTGCGTGATGGGCAAACCGCCCGTAGCCTGCTCAGCGATCTTGCCCGCCAGTACAACCTGTCCGACCGCTGGATATGGGAGATT…
20	GEC_PNG14_020	10023	10367	hypothetical protein	345	forward	Protein		ATGAGCACATCTAGCCCCCCAACGTCTCTACGCAGCCCCCGCGACTACGCCGCCGCCATCCTGGCCGAGCCCAGCCGCGAGCGTCGTAACGCTCTGCTGGAAGCCTGCCCGGTCAACTGGCAGCCGCTCGTTCGGGCGCACGTCGAGGACGCCTTCGCGAAGGTCAAGGCGTATCGCCAGATGATGGACAACCGCGCCGAGTCGATCCGGCGCGGCCCGCCTCCTGCTCCCCGCGTCACCGACACCGATTTCCGCATATCCAACTACACCAAGTCCGCCCCGGAGGTAGGCAATGCGCACCTATCCGCAATTCGGGCAGCGCTCGCAACGGAAGCACCAAATGCC
21	GEC_PNG14_021	10363	10782	hypothetical protein	420	forward	Protein		ATGCCTGATCCCGCATCCACCTCGGCCGGCAGCGCCGCGCTGCTGAAAATGTTCGGCATCCACATAAGCGCGGGTGCCCTGGCTGCCGCCCTGGGCTTCCTGGTCCTGTGGCCCCGAACCATGAAAGAGGGGTTCGCCCGGCTGTTCTGCACCATCGTCGCGTCCAGCGTCTTCGGCCCAATCCTGGTGGTTTACCTGCACTCCAAACGCCCCGAGTTGTTCGAGTCGGCCCATGTGGTGGCCGGGCTCTACCAACTAGAACCAGCGGTCGGCCTGCTGTTCGTTTCCGCTCCGCTCCTGGTGATTGCCGGTCTGCCCGCCTGGTGGCTGATCGGGGCGGCCCTGCGCCTGTTTGAGCGGGACGGCGATTCATGGCTGGGCGCGTTCGCCCAGTGGGTA…
22	GEC_PNG14_022	10785	11198	structural protein	414	forward	Protein		ATGGCCCTTCAACCTCGCGGCATCCGCAACAACAACCCCGGCAACATCGTTTGGTCGGCACGCAACAACTGGCAGGGTCAACTCCCCCACGACCCGCAGATCGAACCGCGCTTCTGTCGTTTCGACACGGCGCATAACGGCACCCGCGCATTGGCCAAGCTGCTGCTGAACTACCGCAAGGTCTATGGCCTGCGCACCGTCGAATCGCTGATCGCACGCTGGGCGCCGTCGAACGAGAACAACACCCGCGCGTATGCCTCGGCCGTGGCCCGAGCGATGGGAGTTCCGCCGCAGGCCAGCCTGCACCTGGACCAGGCCACCCTGGTTGCTCTGGTGACCGCCATCATTCACCAAGAAAACGGGCAGCAGCCCTACAGCGCCGAGCAGATCGCCCAGGCC…
23	GEC_PNG14_023	<11201	11440	hypothetical protein	>240	forward	Protein		...ATGCAACGCCCCAGCGGAATCAGCCTCAGCGATCTGTTCGCGATCTGCCGTGAAGACCCGGCCAACCGATGGCTCTGGATACGCCTCTATCTCCGCGACCTGCTGGCCCGCGTCGTGATTCTGGTCTTCATGGCAATTGGTGCCGCAGGCCTCGCCTATGGCCTGGGCGGGGCGTTCGCCTACGGCTTCATGCAGACCGTTGCGTCCTACCAGGTCCAGCTCAGCGTCGAGAAATCGCCA
24	GEC_PNG14_024	11440	11838	hypothetical protein	399	forward	Protein		ATGACCTGGCGCGTCGGCCTGGTTGTCTTTGTGCTCCTGGTGATGGTCTGGACGGCCGGCTGGTGGGGCGGTCGCGAGGCTGGCCTGGCCGATGGGCGCGCCGCCTGCGCCGACGCACAGACCCGCGCCTATCGCGACGTCCTGGAGCAATCGGCGGCACAACTGAAGACGGTCCAGGACACCAGCGCGGCTCTTTTCCAGCGCCTGGCCCAGCGGGCCGACAGCGACCAACAAACTACTCGGGAGCTTCGCCATGCCCTGGCCGAAACCGCTGCTGATCGCGCTGCCTGCCGCTTTCCTGCTGGCGTCATGCAGCAGCTCGAAACCGCCCGTCAACGTGCCGCTCAGGCCACTACCGGCGGCCTTGGCTCAACCGTGCCCGACCCCGGTGGCGGTGAC
25	GEC_PNG14_025	11952	12137	hypothetical protein	186	forward	Protein		ATGACCGAAAAGAAAGCCTCTCCCGAGTTCGAACTGCTGCAACGCATCGACGGCCGCCTGGAGCGCTTCGAAGACCGATTCCCGCAGATCGAACGTAAGGCCGTGCTGTACGGCTCGGCGGCCGGCGCGCTGGCGGGTGGCCTGGTTGCCTGCGGCCTGCTCGCGGCGCGTATCAAGCTCGGTATC
26	GEC_PNG14_026	12149	12646	DUF1804 family protein	498	forward	Protein		ATGGCGCACCCGAAGGAAACCCGCGACGCCCTGCGCCGCGCCTACGTCCTCGACCGCCAGTCCCTGGAGGTCGCGGCCGCCATGTTCGGCGTCTCCTACGGCACCGCCCGCCGCTGGAAACAGCAGGCGGAAGCCGAGGGGGACGACTGGGACAAGGCGCAATCGGCGCAGTTGCTGGCCGGTGGTGGGCTGGAGGACGTGGCGCGCCAGGTGCTGGCTGGCCTGGTGACCCAGTTCCAGGCCACCATGGAGGCGATCCAGGTGGACAGCGCGATCACGCCAGCGGTCAAGGTGCAGATGCTCGCCAGCCTGGCCGACGCCTACAACAAGTCGATCAGCGCATCGAAGCGGGTACTACCGGAAACCTCCAGCCTGGCCACCGCAATGGAAGTCATCCAG…
27	GEC_PNG14_027	12646	14418	hypothetical protein	1773	forward	Protein		ATGAACGCCGAGGAAAAAGAGTTCCTACGTGAACTATCCGCCATGGCGCAGCAGCTGCGCCGCGACATCGAGGCGCAACAGGTCGGCCTCGATAGCTCCCCGGAAGCTCGGGCCGAGCGGCGCCGTCGCGTACTGGTAGATCGCGATTTCGAGTTCTTCGCGTATACCTACTTCCCGCACCACATCCGGCCGCCTGCTTCGTTGTTCCATGCGCATTTCTTCAAGCGCTTTCCCCAGCTCATCAGCAGCTCCAGCGGCCTCAAGGAATGGTGGGTAGCTCCGCGTGGCGAGGCGAAGTCCTCACTGCTGACCAAGGTCGGGCCGTGCTATGTCGTTGTCCAGGGGCTGCTCCAGCGACCGGAGATTCGGGCCGAACTGGGCATGACCGGCCCGGCGCCG…
28	GEC_PNG14_028	14433	16016	DUF935 domain-containing protein	1584	forward	Protein		ATGGCCACCATCGTGGATATTTACGGCAACCCCCTGCGAACCCAGCAGCTGCGCAAGCAGCAGACCGCGCACCTGACGGGCCTGGCCAAAGAGTTCGCAAACCACCCGGCCAAGGGGCTGACCCCGGCCAAGTTGGCTCGCATCTTGATCGAGGCCGAGCAGGGTCAACTCCAGGCTCAGGCCGAGTTGTTCATGGACATGGAGGAACGCGACGCCCACCTGTTCGCCGAAATGAGCAAGCGCAAGCGCGCTGTCCTCGGCCTGGACTGGACCATCGAGCCGCCGCGCAACGCCTCGGCCGCAGAGAAGGCCGACGCGGAGTATCTCCACGAGCTGCTGCTCGACCTGGAGGGCATTGAAGACCTCATGCTCGATTGCATGGATGGCGTCGGCCACGGC…
29	GEC_PNG14_029	16019	17302	phage minor head protein	1284	forward	Protein		ATGGCAACGCCAACCGAGGCCGATCTGCGGGCCATCTTCGCCATGCGGCCGGAGGCCGCCATTGAGTACCTGGAGCGCAAGGGATTCGCCATTACCTGGAACTGGCACGATGTTGACGCGGCCACCCATGCCCGAGCGCTGACGGTGGCCAAGGCGGCACGCCTGGACGTGCTCCAGGACATCCGCGACGCCCTGGTCGATAACCTGGAGCGTGGCGGAACGCTGCGCGACTTCCAGCGCAACCTGCGGCCGATCCTGGAGGCCAAGGGCTGGTGGGGGCGTCAGATAGTGGTTGCGCCGGACGGCGGGGCCGAGGTCGCCCAGCTCGGCAGCCCGCGCCGGCTGGAAACGATCTACCAGACCAACATGCAGTCGGCCTACATGGCCGGGCGCTATGCC…
30	GEC_PNG14_030	17305	17769	phage virion morphogenesis protein	465	forward	Protein		ATGGCCAATCGCATCGAGCTGGAGCTGGTGGACCGCGAGGTCCAGGAGCGCCTGGCGGCACTCTACGCGGCTGTAACCGACACCCTGCCGCTGATGCGCGGCATCGCTGCTGAGCTGCTGGCCGAGACGGAGTTTGCATTCATGGACGAGGGGCCGGGATGGCCTCAGTTGAGCCCCGTTACCGTTGCAGCGCGTGCGGCGAAGGGGCGCGGCGCGCATCCGATTCTCCAGGTCACCAACGCCCTGGCGCGCTCGATCACAACCCGCGCCGACCGTGACCAGGCGCAGATCGGCTCCAATCTGACCTACGCAGCTATCCAGCAGTTGGGCGGTCAGGCTGGGCGGGGTCGCAAGGTGACGATCCCTGCGCGCCCGTATCTCCCGGTCCTCAGAAACGGC…
31	GEC_PNG14_031	17885	18172	anti-CRISPR protein AcrF2	288	forward	Protein		ATGACTAAGACCGCACAAATGATCGCTCAGCAGCACAAAGATACTGTCGCAGCGTGCGAAGCCGCCGAAGCCATCGCTATCGCTAAAGATCAGGTATGGGATGGCGAGGGCTATACCAAGTACACGTTCGACGACAACAGCGTCCTGATCCAGTCGGGCACTACCCAGTACGCGATGGATGCCGACGACGCAGACAGCATCAAAGGCTATGCGGACTGGCTGGACGACGAAGCTCGCTCCGCCGAAGCGTCGGAGATCGAGCGTCTGCTTGAATCGGTCGAGGAGGAG
32	GEC_PNG14_032	18181	18336	hypothetical protein	156	forward	Protein	AcrIE4	ATGAGCACCCAGCACACATACGAACAAATCGCTGAAGACTTCCGCCTGTGGGGCGAGTACATGGACCCCAACGCAGAAATGACCGAAGAGGAATTCCAGGCCCTCTCCACCGAGGAGAAGGTCGCCATGCAAGTCGAGGCATTCGGTGCTGAAGCC
33	GEC_PNG14_033	18326	18547	winged helix-turn-helix domain-containing protein	222	forward	Protein		GTGCTGAAGCCTGACGCCTCCAACCACAATCCAGACCCGCGCTACCTGCGCGGGCTGCTCAAGAAAGCTGGCATCAGCCAGCGGCGCGCAGCCGAGCTGCTCGGCCTCAGTGACAGGGTGATGCGCTATTACCTGAGCGAGGACGTCAAGGAGGGCTACCGTCCCGCGCCGTATACCGTCCAGTTCGCCCTGGAGTGCCTGGCGAACGACCCGCCATCTGCG
34	GEC_PNG14_034	18769	19872	phage protease Protein	1104	forward	Protein		ATGAAGAAGAACCGCCTACACGTTGCCATCGCCGCCTGCTCGTTCCAGCTCCCCAAGCTGGAGGACGGCAGCGCCTGGATTCAAGTTACACCTGCCGGTGAGTTCTGGCCCATGGATGGGCGCCCTATGGATGTGCCGGGCTGGCGGATCGATGCCGCCAGTGCCGCCGCAGTGATCGAGCGCGCACGGTCGCGCAAGACCCCGCCCGTCCTGGACTACGAGCACCAGACCCTCAAGAAAGAGCAGAACGGCCAGCCTGCGCCCGCTGCCGGCCGCTTCCTGGACTTCGAATGGCGCGAAGGCTCCGGCCTGTGGGGGCGTGTCGAATACACCGCCCGCGCCGCGAAGCTGATCGAGGACGGCGAGTACCTCTACTTCAGCCCCGTCTTCAGCTACGCC…
35	GEC_PNG14_035	19885	20280	hypothetical protein	396	forward	Protein		ATGACCGCCCTGACCACCGACCGCAACACCCCGCTTCAGGACGCCGAGGTCATCGGCGTGCCGGTAGCGGCCAACGTCCAGGTCTTCGCCGGCGCCATCGTCGTGGCGAACGCTACCGGGTTCGCCGTAGGCGGCAGCACCGCCACCGGCTTGACCTACCTGGGCCGCGCTGAGGAATACGTGGACAACCGCAATGGCGCGGACGGCGCCAAGGTCGTCCGCGTGCGCCGCCTGAACGCCTTCAAGTGGGCGAACGACGGCAGCGTCACCCAGGCGCACCTGATGAAACCCGCCTACATCGTGGACGACCAGACCGTCGCCGCCACGGACGGCACCGAAACCCGCTCCCCGGCCGGCCGCATCATCGGCGTCGAACCGGACGGCGTGTGGGTGGAA
36	GEC_PNG14_036	20311	21216	Mu-like prophage major head subunit gpT family protein	906	forward	Protein		ATGCTGATCAACAAGCAGAGTCTCAACGCGGCATTCGTCGCGATCAAAACCATCTTCAACAACGCCTTCGCGGCGGCCCCCACCACCTGGCAGAAGATCGCCATGGAAGTGCCGAGCAACACCAGCAGCAACGATTACAAGTGGTTGAGCACCTTTCCGAAGATGCGCCGCTGGATCGGCGCGAAGGTGGTCAAGAACCTGAAGGCCTACAAGTACGTTGTCGAGAACGAGGACTTCGAGGCCACCGTCGAGGTGGACCGCAACGACATCGAGGACGACCAAATCGGCATCTACTCGCCCCAGGCGAAGATGGCCGGTTACTCGGCGGCTCAGCTCCCGGACGAGCTGGTCTATGAAGCGGTCAACGGCGCCTTCACCAAGCCCTGTTTCGACGGCCAG…
37	GEC_PNG14_037	21231	21530	HI1506-related protein	300	forward	Protein		ATGGCACGCAAAGCCGCAACTACCGCCAAGCCGACCGCCAGGCTGGCCCGCCAGGCGGCGGGCGATGAAGCCCAGCAGAGCGTCGAGGGCATCTTCGTGCGCAGCTATCCGCCGACCTTCCGGCGTGCTGGCTTCGCGTTCACCAGCGAAGGAATCGGAATCGCCCTGTCCGCCCTGACCGAGGCGCAGCTCAAGGCCATCAAGGAAGAGCCCCAGCTGCGCGTCGAGTCCTGCGAGTTCCTGCCGGACGACGTCGGCGGCGAGGGTGAGCCGCCCGCGTCGGACAACGACACCCAGGAA
38	GEC_PNG14_038	21596	21769	hypothetical protein	174	forward	Protein		ATGAGCGACCACACCCTGGCCATCAGTCAACTGACCATCGCCGCGCAGAACGCCGAGCACAATGCTCCGATCATCGAAGCCCAGGGCGACCTCGCCCAGGCCGAGCTGGATCGCCGGGTCGCTGCCGAGTGCCATAGCGCCATCGACGTCCTGGAGCACCAGGAGCAGCAACAG
39	GEC_PNG14_039	21769	22182	DUF1320 domain-containing protein	414	forward	Protein		GTGAGCTATTGCACCCAGGCCGACCTGGTCGAGCAGTACGGCGAGGCGTCCATCCGCCAGCTGAGCGACCGCGTCAATAAACCCGCCACGACCATCGATCCGGCGGTCGTGGCCCAGGCTATCGCCGATGCGGACGCGGAGATCGATCTCCACCTGCACGCCCGCTACCAGCTGCCGCTGGCCCAGGTGCCTGTGGTGCTGAAGCGCGTAGCGTGCGTGCTGGCATTTGCCAACCTGCACACCCAGGTCAAGGACGACCACCCCGCGATCCTGGATGCCGAGCGCAAGCGGAAGCTGCTGGGCGGCATTTCCTCCGGGAAGCTCAGCCTGGCCTTGACCAGCTCCGGCACCCCGGCGCCCATTGCCAATACCGTTCAAATCAGTTCGCAACGCAACGAT…
40	GEC_PNG14_040	22182	22658	hypothetical protein	477	forward	Protein		GTGAGCACTGCCGAGCCGTTCGATTACCTGTTCCTGGAGACGCTCCTGGTCGAGCGCATCCGCGCCGAGGTGCCCGGCCTTCAGGACGTTTCGGGCATCCCCGATCTGGCCACCCTCGACGAACAGCGCCAGGGCTCGCCTTGCGTCTATGTCGTCTACCTGGGCGACGAGATCGGCACCGGGGCGTCGCACCAGGGCGGCAGTCGGGCGATTCAGACGGTCACCCAGCACTGGGCAGCCGTGCTGACGTTGTACTACGCCGACGCCCAGGGCGACGGCCAGGGCGCCCGGCGCGAAGCCGGCCCGCTGCTCGGCCAGCTGCTCAAGGCACTGACCGGCTGGGTTCCTGATCAGGGCGTCAGCCCGCTGGCCCGCAGCCCGCAGGCTTCGCCAGTCAGC…
41	GEC_PNG14_041	<22649	22825	hypothetical protein	>177	forward	Protein		...ATGGAAACCGTAAAAGTCACCATCACCGCCGAGAAACCCAATCACACCCATGCCGGCAAGCCGGTGGCGCAGGGCGACGAGATCGAAGTCAGTCGCGCCGATGCCGAGTTTCTGCTGCGCCGTCAATTGATCACCAAGATTCCCGCCGAGCCCAAGGCCGACGAGAAACGCGACAAG
42	GEC_PNG14_042	22861	23628	hypothetical protein	768	forward	Protein		ATGGCACAGGAAACGTATTTCTACGGGCAAGGTGAGATTGACGCCGCGCCTATCGTCAACGGCGTCCTCGGCAAATGGCGCTGGATTCAGGATGTCTCGGCCATGAGCATCCAGCTCGCAGTCGAGAAGGTCGAGCACAAGGAAAGCTACAGCGGCCAGAAAGCCCTGGTCCGAAGCTTCCCCATCGGCAAGACCGCCACCGTCAACATCACCCTGCACAGCATCGGCCCAGACAACCTGGCGCTTACCCTCTATGGCAAGGTCGTGGCCAAGGCGGCGGGCTCCGTGACGGGCGAGGTACTCCCCGCCGACCTGGTGGCTGGCGATGTGATCCGCTTGGCCAATTTCGGCGTCAGCGAACTGGTCATCACCGACAGCGCGAGCAGCCCGGCGCCCCTC…
43	GEC_PNG14_043	23635	>24117	hypothetical protein	>483	forward	Protein		ATGAAGAAGCCGAACGACACCCCCGTCGATGACAGCCTGGAAGTTCTGTTCCCCGACCGTCGTTTGACGGTCGGGGGCGAGGACCTGGTTGTCCGCGAGCTGACCTTCGAAGAGCAGCTCACCCACCACGCGGCCCTCAAGGCCATTGCCGAGGCGTTCCTCCAGGTGCCGCGTGAACACCTCGAAGGAGTCGAGGGCGCGACCATTGCGTTGGACGTGCTGACGGAGCACTGGAAGCTCGTTCTGCCGTTGATTGCCGTGAGCTGTGGCAAGGCGGATGACTGGGTCCGTTCGCTCCGTCCAAGCGACGGTGAGTCCCTGATGCTGGTCTGGTGGGCAGCCAACCAGGGTTTTTTCGTCCGCCGCCTGTGGCGCCCGATAGTAGTGGCTCAAGCCCTC…
44	GEC_PNG14_044	24251	27802	phage tail tape measure protein	3552	forward	Protein		GTGGCCGACCAAGACCTTGTATTAGCCCTGCGCATCCGCGCTGACCTTCAGCAGGGTGCGGACCAGGTCGAGGAACTGTCCGACTCGATCCAAGCCGCTGGCGACCATGCCAGCCAGGCTGGCCGGGAGCTGTCCGGTTTGGGGGAGACAGCCGACCAGCAGGCGGCCCGGATCAAGGCGATGGTCGCCGCCTCCCTGCAACAGCGGGAAGCGCTGGACGCGCTGGCGGAAAGTTCGGATCGGATGAACACCGCCACGCGGGCAGCCACCAGCGGATGGCAGGAAAGCGCCCGTGCGCAATCGGCGTCGATGAATGCCTACCACAACGCCGAGCGCGCCCGCGAACAGCAGGTTGCAGCCGAGCAACGAGCGGCCGAGGCTGCGGCGAAAGCCACCGCC…
45	GEC_PNG14_045	27813	28766	hypothetical protein	954	forward	Protein		ATGGCCACCGAATTCGGCACCGCCACGAACCATGCTGACCTTGTCGAGCGCCTCGTCCAGTTCCTCACCGCGAACCCAGACCTGGTCGCGGCTGGCCAGGCCTACGAGAAGGTTTTCGACAACACCATCCCCGCGACCGGAACGGCCATCGCCGTGCGCCAGGTGACACTGCGCGCCCCAGGCCTGGGCGGCACCGATAGCATCTACATGGGGATTCAGAGTTACGGCGATACGGCGCTGGATTACTACAACCTGCGCCTGATGGGCGGCACGGCGTTTAATCCTGGAGCGATCCCGCCCGGTGGCGACTACTGGACCGCGTTTGCCAACTACAGCCCGCGGGTGCAACTGCTGGCCTGGAACCAGCCGATGCCTTATTGGTTCTTCGCTAACGGCCGA…
46	GEC_PNG14_046	28771	29691	hypothetical protein	921	forward	Protein		ATGGCCTATTTCACAGGAACAGCGAACAACCCGGCCGACTTGCTCGCCAAGGTGCGCGTCCACGCCGAGTCGCTCGGCTGGGTCACCGACCGCGCCTCGGCATCGGAATGGCTTTGTCACAACGCTGATGGGTACTGGTCATTCAATGCCGGAGCCAATCAGTTCCAGATGGCGGGCAATACGGGGTTCGATAACAGCCTGGCGTGGAACGCGCAGCCCGGTAACTCGGTGCAGAACAACCCTTATTCGTCGAAGGGGCCGACCGTCGCACAGCTGAGCGGTGGGCCGTTCACGCGCTACCACCTGTTTGCCACGGCGGCTTATCTGCACCTGCACGTCGAGATTGCGGCCGGTCAGTTCCGGCCGGTGATGATTGGCTCGCTCAACAAGCGCGGAGTC…
47	GEC_PNG14_047	29694	31394	hypothetical protein	1701	forward	Protein		ATGGCGACGTTTCCGGGGTTCCAGGTGCCGAAGCCTGTGGAGGGGATCGTTGCTGGCATCACGCCGAATATCGACGCCCTGGAGCTGAACCAGGACATCAGCCTTGCAGCGGTCGCGGCCTCGACCTGGGGCGGCGCTTATGGGGCGCATCAGCCGGTAGAGGTGATCCATTCGACCTACCAGGCTGTCCACCAAAGCGCTCTGGAAGAGAACTACTACAACCGCCTCTGGTTGATTCCGACCGCAATGGAACTGGGCAACGTCGTCAGCACCCAGATACGACCGGCATCAGTCTGGAACGCATATTTCAGTCCGCGCACGCTGACCGCAATCGACCGCGAAGCCGCAGACGGCATCACGCTGTCTGGCCAGGCGTCGCCGCCGCTGGGTTTCGCCGCC…
48	GEC_PNG14_048	31387	32205	phage BR0599 family protein	819	forward	Protein	carbohydrate-binding domain	ATGAGTTTTAACAGCCGCGAAAGCTCGCTCGCGGATGGGCAGCCGGTGCGGCTGTACCAGTTCAGCCGTGGAGCCATCCGCTGGAGCTACAACAGCAGCGACCGGGACATCACTTATCAAAACCAGATTTTCCGCACCGTGCCGGGCGGCATCACTGACAACGGGATCATCTGTTCCGGCGATCCGCAGTCCGACCAGTTCGTCATCACCGCGCCGGCCGACCTAGACGTCGCGCTGCTGTACAAGTCCCGGTCGCCGAGCGGTGCCATCGACCTGGTCGTCTACGACATGCACTACGGCGACACCGAGGCAGCGGTTTCCTGGGTGGGCCAGATTGGCGATGTGGACTGGCCGACCGTGGATAGCTGCCGCATAACGTGCGTGTCAGAAGACGAACTG…
49	GEC_PNG14_049	32217	32453	hypothetical protein	237	forward	Protein		ATGGACCCGATCACAATCAATCTCGTCATCCTGGCGGCGTCGTTCATCCTATCCAAGGTCTTGGCACCGAAGCCGCAGAAGCCCAAGCCGACCGCCTTTGAAGACATCGATTTCCCGCGCTGCGACGAGGGTGACGAACAGGTCGCCGTCTTCGGTCAGTGCTGGTCGAAGAGCTGGATGGTGCTGACCGTGGGCAACTACAGAACGAAGGCGATTAAGACCAAAGGGAGCAAGAAA
50	GEC_PNG14_050	<32453	>32668	hypothetical protein	>216	forward	Protein		...ATGATCGTTACGGCTCAGCACCTGCATACCGTGCCGACCTGGACCACTCGGCAGGGCTACTGCCACCGGCAGGCGCGGGACTTCTTCAAGCGCCATGGCCTGGATTGGATGGCGTTCCTACGGGACGGCATCGAGGCCGACGTGCTAGTCGCGACCGGCGACGCGCTCGCGCTCAAGCTGGTTGAGCACGCATGCCAGGAGGTAGCCGATGGGCGC...
51	GEC_PNG14_051	32661	34865	phage tail protein	2205	forward	Protein	Ig-binding domain	ATGGGCGCTAAACCGAAGGCACAGACGGTCGGGTTCGAGTACTTTTTTGACATCCATTTCGCCCTGGGTAAGAAGATCGACGAGGTCTGTGCAATCCGGGCAAGCGGCAAGACCGCATGGAAGGGCTCGATCACCAGTAACGGCCAGGTTCGCATCAATGCGCCGGACCTCTTCGGCGGGAAGAAGGGCGAAGGCGGGCTCGACGGAACGCTTGACGTGCTGTTTGGCGAGGAGGACCAGGGCGTCCTGCCGCGCCTGGCGGCGATGCTCGGCGGCCTGGTACCGGCGTTCCGGGGCGTCACCACGTGCTTCTATTCCGGCCTGGTCACCGCCATGAACCCCTACCCAAAGACCTGGGAGATTCTGCGCCGAGGCGGCAACCGCCTGTGGGACGGCAAC…
52	GEC_PNG14_052	<34877	36010	hypothetical protein	>1134	forward	Protein		...ATGGGGCCGAACACTGGCCTACTGATCAACGGCGCCCCCGGTGAGGGGCATTACAGCGAACTGATCCGCATGTTGCGCTGGGATGACTTCCTGCGCCAACCGGTCGTCAAGGGGCGCGTCGCCGCGCTCCCGACCAGCGGCCAGGTCGAGGGAGACACTTACATTTTTACCGGCAGCGGTGCGAACCAGAACCGCATTGCACGCTGGTGGGCGACTGGTGCGAGCACGCCTATTTGGGAGTACATGCCGCCCAGGCTGGGCTGGCGGGTGCAGGTGGCGAACGAGGCCACGCCTGCTGGCCAGGTCAAGACGTATGAGTTCGGGGCCAGTGGCTGGACGGAACTGGTGGGCGGGATGGCCGACGCGCCGAGCGACGGAAAGGCATATGCCCGCGAA…
53	GEC_PNG14_053	<36013	36294	hypothetical protein	>282	forward	Protein		...ATGAAGCGGGTTCTCTACAAAGGGGCGTTCTTCACTGAGTGGGACGGCCCGCTGGCGGCCATCGCTGAAACTGCCGGGGTGAGCATGGACGATCTTACGTTCCACCCTGACGACGCGCTGGCCGAGGTCCAGGAGCTGCGCCGGCAGGCATACCGGGACGAGGCTGACCCGCTCCGCTTGGAGGCCGAGTATGACGCCATCGCTACCGGTACAGAGCCGGACCTCTCGGCCTGGGTGGCGGCCGTGCGGGCGATCAAGGCGCGTTATCCGCTCCCCGCAGAG
54	GEC_PNG14_054	36597	37364	hypothetical protein	768	forward	Protein		ATGGCTCAGAAGCCTTCTCACCATCCCAAAGCTCCGGGTGCGTACCATGCGCCTAAAAGTGACAAGCCGGAATACATTCAGGGCGAGACAGGACTCGCCGGGTTTGGCTCCAGATCGTTCTATGTGGCGCAGATACCACGGGTGGAGGCCAATGCCGTCATCAAGCAGCATCACTACTCTCGTCGGATCGTCGCAAACTCCTATGTCCACCTTGGCGTCTTCATCGACGGGGTTCAAGTGGGCGTGCTTCAGTTTGGGTATGCACTGAACCCCGTGGCGGGAGCGACGAAAATTATTGAGGGAACACAGGTTGATCAGTACCTGGAGTTGAACCGCATGTGGCTGGATGACTCAGCTCCTCGCAACAGCGAGAGTCGAGCTTTGAGCTATGCGTTCAAG…
55	GEC_PNG14_055	37465	37686	hypothetical protein	222	forward	Protein		ATGGACGATGCACTGAGGCGTAGATTGCGTGCGGAGCTGTTGGAGGTGGGGTTCCTCAACCAGTGCTGCCTAGACCTGATGGACAGCATGGAGGCCGAGTTCAGCCTCACCGATGACCAGCGCGAATGCATCGAACAGCTCAGCCGATTCCTGCGGGAAGGAATCGGCAAGCTTACAGCTCTGTCTGAGCGTGTGGCCGATGGCGATATCGTGGTCTTGTGC
