# Supplementary material for: Relevance of the bacteriophage adherence to mucus model for Pseudomonas aeruginosa phages
Source: Microbiol Spectr. 2024 Jun 24;12(8):e03520-23. doi: 10.1128/spectrum.03520-23 (PMC11302309; doi:10.1128/spectrum.03520-23)
Supplement: Table S6 — CRISPR Spacer hits. [file spectrum.03520-23-s0009.xlsx]

## Sheet: spacer_hits
Supplementary Table 8. CRISPR Spacer hits
CRISP Spacer	E-value	length	Hit-length	gaps	NCBI-id	Annotation
AGATAGGGTAGCGACAGATGCTTCAGTGCGTT	0.000412002	32	30	0	BK032804	MAG TPA_asm: Siphoviridae sp. ctnLs3
ATGCAGGAAGAGCCGTCCTTGCTGCCCCTGAT	0.000412002	32	30	0	BK031427	MAG TPA_asm: Siphoviridae sp. isolate ctSxy1
ATGCAGGAAGAGCCGTCCTTGCTGCCCCTGAT	0.000412002	32	30	0	BK032804	MAG TPA_asm: Siphoviridae sp. ctnLs3
CAGCCGATCTTTCCTGGCCGGCACCATGCGCA	0.000412002	32	30	0	MK510962	Pseudomonas phage vB_Pae_CF3a
CAGCCGATCTTTCCTGGCCGGCACCATGCGCA	0.000412002	32	30	0	MK510963	Pseudomonas phage vB_Pae_CF24b
CAGCCGATCTTTCCTGGCCGGCACCATGCGCA	0.000412002	32	30	0	MK510964	Pseudomonas phage vB_Pae_CF28b
CAGCCGATCTTTCCTGGCCGGCACCATGCGCA	0.000412002	32	30	0	MK510965	Pseudomonas phage vB_Pae_CF34a
CAGCCGATCTTTCCTGGCCGGCACCATGCGCA	0.000412002	32	30	0	MK510968	Pseudomonas phage vB_Pae_CF55b
CAGCCGATCTTTCCTGGCCGGCACCATGCGCA	0.000412002	32	30	0	MK510969	Pseudomonas phage vB_Pae_CF60a
CAGCCGATCTTTCCTGGCCGGCACCATGCGCA	0.000412002	32	30	0	MK510971	Pseudomonas phage vB_Pae_CF79a
CAGCCGATCTTTCCTGGCCGGCACCATGCGCA	0.000412002	32	30	0	MK510974	Pseudomonas phage vB_Pae_CF140a
CAGCCGATCTTTCCTGGCCGGCACCATGCGCA	0.000412002	32	30	0	MK510975	Pseudomonas phage vB_Pae_CF145a
CAGCCGATCTTTCCTGGCCGGCACCATGCGCA	0.000412002	32	30	0	MK510976	Pseudomonas phage vB_Pae_CF165a
CAGCCGATCTTTCCTGGCCGGCACCATGCGCA	0.000412002	32	30	0	MK510978	Pseudomonas phage vB_Pae_CF208a
CAGCCGATCTTTCCTGGCCGGCACCATGCGCA	0.000412002	32	30	0	MK510984	Pseudomonas phage vB_Pae_BR200a
CAGCCGATCTTTCCTGGCCGGCACCATGCGCA	0.000412002	32	30	0	MK510985	Pseudomonas phage vB_Pae_BR204a
CAGCCGATCTTTCCTGGCCGGCACCATGCGCA	0.000412002	32	30	0	MK510987	Pseudomonas phage vB_Pae_BR233a
CAGCCGATCTTTCCTGGCCGGCACCATGCGCA	0.000412002	32	30	0	MK510988	Pseudomonas phage vB_Pae_BR299a
CAGCCGATCTTTCCTGGCCGGCACCATGCGCA	0.000412002	32	30	0	MK510990	Pseudomonas phage vB_Pae_BR133a
CAGCCGATCTTTCCTGGCCGGCACCATGCGCA	0.000412002	32	30	0	MK510992	Pseudomonas phage vB_Pae_BR144a
CAGCCGATCTTTCCTGGCCGGCACCATGCGCA	0.000412002	32	30	0	MK510993	Pseudomonas phage vB_Pae_BR201a
CAGCCGATCTTTCCTGGCCGGCACCATGCGCA	0.000412002	32	30	0	NC_031091	Pseudomonas phage MD8, complete genome &gt;gi|1041568181|gb|KX198612.1| Pseudomonas phage MD8
CGCGCCCGCGCTTCGGCTGCTCCAGGGGAAGG	0.000412002	32	30	0	BK045642	MAG TPA_asm: Inoviridae sp. isolate cto3X1
CAGCCGAACCGCCAGGGTCGAGTCGCCGTCCT	0.000389535	32	30	0	HM624080	Pseudomonas phage PA1/KOR/2010, complete genome &gt;gi|315418954|gb|HM624080.1| Pseudomonas phage PA1/KOR/2010, complete genome
CAGCCGAACCGCCAGGGTCGAGTCGCCGTCCT	0.000389535	32	30	0	JN811560	Pseudomonas phage JBD26, complete genome &gt;gi|374112630|gb|JN811560.1| Pseudomonas phage JBD26, complete genome
CAGCCGAACCGCCAGGGTCGAGTCGCCGTCCT	0.000389535	32	30	0	KF475786	Pseudomonas phage MP48, complete genome
CAGCCGAACCGCCAGGGTCGAGTCGCCGTCCT	0.000389535	32	30	0	KT968832	Pseudomonas phage YMC11/11/R1836, complete genome
CAGCCGAACCGCCAGGGTCGAGTCGCCGTCCT	0.000389535	32	30	0	LN907801	unidentified phage genome assembly 2P1, chromosome : 2P1
CAGCCGAACCGCCAGGGTCGAGTCGCCGTCCT	0.000389535	32	30	0	MH643777	Pseudomonas phage YMC12/01/R960
CAGCCGAACCGCCAGGGTCGAGTCGCCGTCCT	0.000389535	32	30	0	MH643778	Pseudomonas phage YMC12/01/R24
CAGCCGAACCGCCAGGGTCGAGTCGCCGTCCT	0.000389535	32	30	0	MK144667	Pseudomonas phage Spike
CAGCCGAACCGCCAGGGTCGAGTCGCCGTCCT	0.000389535	32	30	0	MK511017	Pseudomonas phage vB_Pae_CF23b
CAGCCGAACCGCCAGGGTCGAGTCGCCGTCCT	0.000389535	32	30	0	MK511019	Pseudomonas phage vB_Pae_CF53c
CAGCCGAACCGCCAGGGTCGAGTCGCCGTCCT	0.000389535	32	30	0	MK511020	Pseudomonas phage vB_Pae_CF57b
CAGCCGAACCGCCAGGGTCGAGTCGCCGTCCT	0.000389535	32	30	0	MK511021	Pseudomonas phage vB_Pae_CF65b
CAGCCGAACCGCCAGGGTCGAGTCGCCGTCCT	0.000389535	32	30	0	MK511022	Pseudomonas phage vB_Pae_CF74a
CAGCCGAACCGCCAGGGTCGAGTCGCCGTCCT	0.000389535	32	30	0	MK511023	Pseudomonas phage vB_Pae_CF77b
CAGCCGAACCGCCAGGGTCGAGTCGCCGTCCT	0.000389535	32	30	0	MK511024	Pseudomonas phage vB_Pae_CF81b
CAGCCGAACCGCCAGGGTCGAGTCGCCGTCCT	0.000389535	32	30	0	MK511025	Pseudomonas phage vB_Pae_CF118b
CAGCCGAACCGCCAGGGTCGAGTCGCCGTCCT	0.000389535	32	30	0	MK511026	Pseudomonas phage vB_Pae_CF121a
CAGCCGAACCGCCAGGGTCGAGTCGCCGTCCT	0.000389535	32	30	0	MK511027	Pseudomonas phage vB_Pae_CF136a
CAGCCGAACCGCCAGGGTCGAGTCGCCGTCCT	0.000389535	32	30	0	MK511028	Pseudomonas phage vB_Pae_CF177b
CAGCCGAACCGCCAGGGTCGAGTCGCCGTCCT	0.000389535	32	30	0	MK511029	Pseudomonas phage vB_Pae_CF183b
CAGCCGAACCGCCAGGGTCGAGTCGCCGTCCT	0.000389535	32	30	0	MK511030	Pseudomonas phage vB_Pae_CF213b
CAGCCGAACCGCCAGGGTCGAGTCGCCGTCCT	0.000389535	32	30	0	MK511031	Pseudomonas phage vB_Pae_BR52b
CAGCCGAACCGCCAGGGTCGAGTCGCCGTCCT	0.000389535	32	30	0	MK511032	Pseudomonas phage vB_Pae_BR161b
CAGCCGAACCGCCAGGGTCGAGTCGCCGTCCT	0.000389535	32	30	0	MK511033	Pseudomonas phage vB_Pae_BR205a
CAGCCGAACCGCCAGGGTCGAGTCGCCGTCCT	0.000389535	32	30	0	MK511034	Pseudomonas phage vB_Pae_BR243b
CAGCCGAACCGCCAGGGTCGAGTCGCCGTCCT	0.000389535	32	30	0	MK511035	Pseudomonas phage vB_Pae_BR313b
CAGCCGAACCGCCAGGGTCGAGTCGCCGTCCT	0.000389535	32	30	0	MK511037	Pseudomonas phage vB_Pae_BR141d
CAGCCGAACCGCCAGGGTCGAGTCGCCGTCCT	0.000389535	32	30	0	MK511038	Pseudomonas phage vB_Pae_BR58b
CAGCCGAACCGCCAGGGTCGAGTCGCCGTCCT	0.000389535	32	30	0	NC_005178	Bacteriophage D3112, complete genome &gt;gi|37595163|gb|AY394005.1| Pseudomonas phage D3112, complete genome
CAGCCGAACCGCCAGGGTCGAGTCGCCGTCCT	0.000389535	32	30	0	NC_011613	Pseudomonas phage MP29, complete genome &gt;gi|169409240|gb|EU272036.1| Pseudomonas phage MP29, complete genome
CAGCCGAACCGCCAGGGTCGAGTCGCCGTCCT	0.000389535	32	30	0	NC_023700	Pseudomonas phage PA1/KOR/2010, complete genome &gt;gi|315418954|gb|HM624080.1| Pseudomonas phage PA1/KOR/2010, complete genome
CAGCCGAACCGCCAGGGTCGAGTCGCCGTCCT	0.000389535	32	30	0	NC_061432	Pseudomonas phage YMC12/01/R24, complete genome
CAGCCGAACCGCCAGGGTCGAGTCGCCGTCCT	0.000389535	32	30	0	NC_061433	Pseudomonas phage Spike, complete genome
CAGCCGAACCGCCAGGGTCGAGTCGCCGTCCT	0.000389535	32	30	0	NC_061434	Pseudomonas phage YMC12/01/R960, complete genome
CAGCCGAACCGCCAGGGTCGAGTCGCCGTCCT	0.000389535	32	30	0	NC_061435	Pseudomonas phage JBD26, complete genome &gt;gi|374112630|gb|JN811560.1| Pseudomonas phage JBD26, complete genome
TTACCTTTAAAAGGCTTTAAAAGGCCTTTTAG	0.000389535	32	30	0	DQ115836	Cyanobacteria phage AS-1 contig_29 genomic sequence
TCTTCGCGTCCCTGGCCTTGGCTCGATACAGA	0.00011804	31	30	0	NC_031091	Pseudomonas phage MD8, complete genome &gt;gi|1041568181|gb|KX198612.1| Pseudomonas phage MD8
AAGCAGGCGCGAGCAGTACGCGCCGCATTGGA	3.38192e-05	32	31	0	BK031473	MAG TPA_asm: Siphoviridae sp. isolate ctYuC2
ATGCAGGAAGAGCCGTCCTTGCTGCCCCTGAT	3.38192e-05	32	31	0	DQ163912	Bacteriophage F10, complete genome
ATGCAGGAAGAGCCGTCCTTGCTGCCCCTGAT	3.38192e-05	32	31	0	KY707339	Pseudomonas phage JBD68
ATGCAGGAAGAGCCGTCCTTGCTGCCCCTGAT	3.38192e-05	32	31	0	MK510962	Pseudomonas phage vB_Pae_CF3a
ATGCAGGAAGAGCCGTCCTTGCTGCCCCTGAT	3.38192e-05	32	31	0	MK510963	Pseudomonas phage vB_Pae_CF24b
ATGCAGGAAGAGCCGTCCTTGCTGCCCCTGAT	3.38192e-05	32	31	0	MK510964	Pseudomonas phage vB_Pae_CF28b
ATGCAGGAAGAGCCGTCCTTGCTGCCCCTGAT	3.38192e-05	32	31	0	MK510965	Pseudomonas phage vB_Pae_CF34a
ATGCAGGAAGAGCCGTCCTTGCTGCCCCTGAT	3.38192e-05	32	31	0	MK510966	Pseudomonas phage vB_Pae_CF53a
ATGCAGGAAGAGCCGTCCTTGCTGCCCCTGAT	3.38192e-05	32	31	0	MK510967	Pseudomonas phage vB_Pae_CF54a
ATGCAGGAAGAGCCGTCCTTGCTGCCCCTGAT	3.38192e-05	32	31	0	MK510968	Pseudomonas phage vB_Pae_CF55b
ATGCAGGAAGAGCCGTCCTTGCTGCCCCTGAT	3.38192e-05	32	31	0	MK510969	Pseudomonas phage vB_Pae_CF60a
ATGCAGGAAGAGCCGTCCTTGCTGCCCCTGAT	3.38192e-05	32	31	0	MK510971	Pseudomonas phage vB_Pae_CF79a
ATGCAGGAAGAGCCGTCCTTGCTGCCCCTGAT	3.38192e-05	32	31	0	MK510972	Pseudomonas phage vB_Pae_CF121c
ATGCAGGAAGAGCCGTCCTTGCTGCCCCTGAT	3.38192e-05	32	31	0	MK510973	Pseudomonas phage vB_Pae_CF127a
ATGCAGGAAGAGCCGTCCTTGCTGCCCCTGAT	3.38192e-05	32	31	0	MK510974	Pseudomonas phage vB_Pae_CF140a
ATGCAGGAAGAGCCGTCCTTGCTGCCCCTGAT	3.38192e-05	32	31	0	MK510975	Pseudomonas phage vB_Pae_CF145a
ATGCAGGAAGAGCCGTCCTTGCTGCCCCTGAT	3.38192e-05	32	31	0	MK510976	Pseudomonas phage vB_Pae_CF165a
ATGCAGGAAGAGCCGTCCTTGCTGCCCCTGAT	3.38192e-05	32	31	0	MK510977	Pseudomonas phage vB_Pae_CF183a
ATGCAGGAAGAGCCGTCCTTGCTGCCCCTGAT	3.38192e-05	32	31	0	MK510978	Pseudomonas phage vB_Pae_CF208a
ATGCAGGAAGAGCCGTCCTTGCTGCCCCTGAT	3.38192e-05	32	31	0	MK510979	Pseudomonas phage vB_Pae_BR52a
ATGCAGGAAGAGCCGTCCTTGCTGCCCCTGAT	3.38192e-05	32	31	0	MK510980	Pseudomonas phage vB_Pae_BR123a &gt;gi|1585559411|gb|MK510989.1| Pseudomonas phage vB_Pae_BR322a
ATGCAGGAAGAGCCGTCCTTGCTGCCCCTGAT	3.38192e-05	32	31	0	MK510981	Pseudomonas phage vB_Pae_BR143a
ATGCAGGAAGAGCCGTCCTTGCTGCCCCTGAT	3.38192e-05	32	31	0	MK510982	Pseudomonas phage vB_Pae_BR161c
ATGCAGGAAGAGCCGTCCTTGCTGCCCCTGAT	3.38192e-05	32	31	0	MK510983	Pseudomonas phage vB_Pae_BR178a
ATGCAGGAAGAGCCGTCCTTGCTGCCCCTGAT	3.38192e-05	32	31	0	MK510984	Pseudomonas phage vB_Pae_BR200a
ATGCAGGAAGAGCCGTCCTTGCTGCCCCTGAT	3.38192e-05	32	31	0	MK510985	Pseudomonas phage vB_Pae_BR204a
ATGCAGGAAGAGCCGTCCTTGCTGCCCCTGAT	3.38192e-05	32	31	0	MK510987	Pseudomonas phage vB_Pae_BR233a
ATGCAGGAAGAGCCGTCCTTGCTGCCCCTGAT	3.38192e-05	32	31	0	MK510988	Pseudomonas phage vB_Pae_BR299a
ATGCAGGAAGAGCCGTCCTTGCTGCCCCTGAT	3.38192e-05	32	31	0	MK510990	Pseudomonas phage vB_Pae_BR133a
ATGCAGGAAGAGCCGTCCTTGCTGCCCCTGAT	3.38192e-05	32	31	0	MK510991	Pseudomonas phage vB_Pae_BR141a
ATGCAGGAAGAGCCGTCCTTGCTGCCCCTGAT	3.38192e-05	32	31	0	MK510992	Pseudomonas phage vB_Pae_BR144a
ATGCAGGAAGAGCCGTCCTTGCTGCCCCTGAT	3.38192e-05	32	31	0	MK510993	Pseudomonas phage vB_Pae_BR201a
CAGTTCGCGAAGCTGTTCGAGTTCGAAGACCT	3.38192e-05	32	31	0	BK029897	MAG TPA_asm: Siphoviridae sp. isolate ctwxn6
CAGTTCGCGAAGCTGTTCGAGTTCGAAGACCT	3.38192e-05	32	31	0	KU199710	Pseudomonas phage JBD44
CAGTTCGCGAAGCTGTTCGAGTTCGAAGACCT	3.38192e-05	32	31	0	MK511012	Pseudomonas phage vB_Pae_BR153a
CCGCCGGCGCCGGAGCCCAGGTTGACCTTGAT	3.38192e-05	32	31	0	BK043903	MAG TPA_asm: Siphoviridae sp. isolate ctmre10
CCGCCGGCGCCGGAGCCCAGGTTGACCTTGAT	3.38192e-05	32	31	0	MK511001	Pseudomonas phage vB_Pae_CF23a
CCGCCGGCGCCGGAGCCCAGGTTGACCTTGAT	3.38192e-05	32	31	0	MK511002	Pseudomonas phage vB_Pae_CF57a
CCGCCGGCGCCGGAGCCCAGGTTGACCTTGAT	3.38192e-05	32	31	0	MK511003	Pseudomonas phage vB_Pae_CF65a
CCGCCGGCGCCGGAGCCCAGGTTGACCTTGAT	3.38192e-05	32	31	0	MK511004	Pseudomonas phage vB_Pae_CF74b
CCGCCGGCGCCGGAGCCCAGGTTGACCTTGAT	3.38192e-05	32	31	0	MK511005	Pseudomonas phage vB_Pae_CF81a
CCGCCGGCGCCGGAGCCCAGGTTGACCTTGAT	3.38192e-05	32	31	0	MK511006	Pseudomonas phage vB_Pae_CF118a
CCGCCGGCGCCGGAGCCCAGGTTGACCTTGAT	3.38192e-05	32	31	0	MK511007	Pseudomonas phage vB_Pae_CF121b
CCGCCGGCGCCGGAGCCCAGGTTGACCTTGAT	3.38192e-05	32	31	0	MK511008	Pseudomonas phage vB_Pae_CF124b
CCGCCGGCGCCGGAGCCCAGGTTGACCTTGAT	3.38192e-05	32	31	0	MK511009	Pseudomonas phage vB_Pae_CF136b
CCGCCGGCGCCGGAGCCCAGGTTGACCTTGAT	3.38192e-05	32	31	0	MK511010	Pseudomonas phage vB_Pae_CF177c
CCGCCGGCGCCGGAGCCCAGGTTGACCTTGAT	3.38192e-05	32	31	0	MK511011	Pseudomonas phage vB_Pae_CF213a
CCGCCGGCGCCGGAGCCCAGGTTGACCTTGAT	3.38192e-05	32	31	0	MK511013	Pseudomonas phage vB_Pae_BR161a
CCGCCGGCGCCGGAGCCCAGGTTGACCTTGAT	3.38192e-05	32	31	0	MK511014	Pseudomonas phage vB_Pae_BR243a
CCGCCGGCGCCGGAGCCCAGGTTGACCTTGAT	3.38192e-05	32	31	0	MK511015	Pseudomonas phage vB_Pae_BR313c
CCGCCGGCGCCGGAGCCCAGGTTGACCTTGAT	3.38192e-05	32	31	0	MK511016	Pseudomonas phage vB_Pae_BR141b
CGGTTGAGGTCTTTCCGGTCCGCCACGAACCT	3.38192e-05	32	31	0	MK510966	Pseudomonas phage vB_Pae_CF53a
CGGTTGAGGTCTTTCCGGTCCGCCACGAACCT	3.38192e-05	32	31	0	MK510967	Pseudomonas phage vB_Pae_CF54a
CGGTTGAGGTCTTTCCGGTCCGCCACGAACCT	3.38192e-05	32	31	0	MK510972	Pseudomonas phage vB_Pae_CF121c
CGGTTGAGGTCTTTCCGGTCCGCCACGAACCT	3.38192e-05	32	31	0	MK510973	Pseudomonas phage vB_Pae_CF127a
CGGTTGAGGTCTTTCCGGTCCGCCACGAACCT	3.38192e-05	32	31	0	MK510977	Pseudomonas phage vB_Pae_CF183a
CGGTTGAGGTCTTTCCGGTCCGCCACGAACCT	3.38192e-05	32	31	0	MK510979	Pseudomonas phage vB_Pae_BR52a
CGGTTGAGGTCTTTCCGGTCCGCCACGAACCT	3.38192e-05	32	31	0	MK510980	Pseudomonas phage vB_Pae_BR123a &gt;gi|1585559411|gb|MK510989.1| Pseudomonas phage vB_Pae_BR322a
CGGTTGAGGTCTTTCCGGTCCGCCACGAACCT	3.38192e-05	32	31	0	MK510981	Pseudomonas phage vB_Pae_BR143a
CGGTTGAGGTCTTTCCGGTCCGCCACGAACCT	3.38192e-05	32	31	0	MK510982	Pseudomonas phage vB_Pae_BR161c
CGGTTGAGGTCTTTCCGGTCCGCCACGAACCT	3.38192e-05	32	31	0	MK510983	Pseudomonas phage vB_Pae_BR178a
CGGTTGAGGTCTTTCCGGTCCGCCACGAACCT	3.38192e-05	32	31	0	MK510991	Pseudomonas phage vB_Pae_BR141a
GGCAAGCACGTGGCGCATAAGCCGGCTCAGCA	3.38192e-05	32	31	0	BK045642	MAG TPA_asm: Inoviridae sp. isolate cto3X1
TGTTTTTGGCCTGCGTCCTGAGCTGCGTATCA	3.38192e-05	32	31	0	MN096267	Pseudomonas phage vB_PaS_IME307
ACCGCGAACAGCGAGAGATAGCGGAGCATCGC	3.1975e-05	32	31	0	MN710383	Pseudomonas phage pf8_ST274-AUS411, complete genome
ATGCAGGTTCACCACCCGGCGACGGCCAATCTT	3.1975e-05	32	31	0	BK053085	TPA_asm: Inoviridae sp. isolate ctIo31, partial genome
CAGCCGAACCGCCAGGGTCGAGTCGCCGTCCT	3.1975e-05	32	31	0	JQ067085	Pseudomonas phage PaMx73, complete genome
CAGCCGAACCGCCAGGGTCGAGTCGCCGTCCT	3.1975e-05	32	31	0	JX434030	Pseudomonas phage JBD5, complete genome
CAGCCGAACCGCCAGGGTCGAGTCGCCGTCCT	3.1975e-05	32	31	0	KJ477077	Pseudomonas phage JD024, complete genome
CAGCCGAACCGCCAGGGTCGAGTCGCCGTCCT	3.1975e-05	32	31	0	KM233689	Pseudomonas phage H70, complete genome
CAGCCGAACCGCCAGGGTCGAGTCGCCGTCCT	3.1975e-05	32	31	0	LT999987	Pseudomonas phage vB_PaeS_PAO1_HW12 genome assembly, complete genome: monopartite
CAGCCGAACCGCCAGGGTCGAGTCGCCGTCCT	3.1975e-05	32	31	0	NC_061438	Pseudomonas phage F_ET309sp/Pa1651, complete genome
ATGCAGGTTCACCACCCGGCGACGGCCAATCTT	9.16098e-06	33	32	0	X52107	Bacteriophage Pf1 5 and 8 genes for ssDNA binding protein and major coat protein
TCTTCGCGTCCCTGGCCTTGGCTCGATACAGA	2.77605e-06	31	31	0	BK032804	MAG TPA_asm: Siphoviridae sp. ctnLs3
TCTTCGCGTCCCTGGCCTTGGCTCGATACAGA	2.77605e-06	31	31	0	KT887558	Pseudomonas phage phi2
TCTTCGCGTCCCTGGCCTTGGCTCGATACAGA	2.77605e-06	31	31	0	MG707188	Pseudomonas phage TC7
ACCGCGAACAGCGAGAGATAGCGGAGCATCGC	2.62467e-06	31	31	0	X52107	Bacteriophage Pf1 5 and 8 genes for ssDNA binding protein and major coat protein
ACGTCTGAAACGACTTCACCGGGACGAAGCGG	7.9535e-07	32	32	0	BK031473	MAG TPA_asm: Siphoviridae sp. isolate ctYuC2
AGATCACCGAGCGCTATTCGGAGCCGGCCGAA	7.9535e-07	32	32	0	EU272037	Pseudomonas phage MP38, complete genome
AGATCACCGAGCGCTATTCGGAGCCGGCCGAA	7.9535e-07	32	32	0	JQ067085	Pseudomonas phage PaMx73, complete genome
AGATCACCGAGCGCTATTCGGAGCCGGCCGAA	7.9535e-07	32	32	0	JQ762257	Pseudomonas phage MP42, complete genome
AGATCACCGAGCGCTATTCGGAGCCGGCCGAA	7.9535e-07	32	32	0	JX434030	Pseudomonas phage JBD5, complete genome
AGATCACCGAGCGCTATTCGGAGCCGGCCGAA	7.9535e-07	32	32	0	JX434031	Pseudomonas phage JBD24, complete genome
AGATCACCGAGCGCTATTCGGAGCCGGCCGAA	7.9535e-07	32	32	0	JX434032	Pseudomonas phage JBD30, complete genome
AGATCACCGAGCGCTATTCGGAGCCGGCCGAA	7.9535e-07	32	32	0	JX434033	Pseudomonas phage JBD88a, complete genome
AGATCACCGAGCGCTATTCGGAGCCGGCCGAA	7.9535e-07	32	32	0	KF475786	Pseudomonas phage MP48, complete genome
AGATCACCGAGCGCTATTCGGAGCCGGCCGAA	7.9535e-07	32	32	0	KJ477077	Pseudomonas phage JD024, complete genome
AGATCACCGAGCGCTATTCGGAGCCGGCCGAA	7.9535e-07	32	32	0	KM233689	Pseudomonas phage H70, complete genome
AGATCACCGAGCGCTATTCGGAGCCGGCCGAA	7.9535e-07	32	32	0	KT968832	Pseudomonas phage YMC11/11/R1836, complete genome
AGATCACCGAGCGCTATTCGGAGCCGGCCGAA	7.9535e-07	32	32	0	KU199707	Pseudomonas phage JBD16C, partial genome
AGATCACCGAGCGCTATTCGGAGCCGGCCGAA	7.9535e-07	32	32	0	KU199708	Pseudomonas phage JBD69
AGATCACCGAGCGCTATTCGGAGCCGGCCGAA	7.9535e-07	32	32	0	KU199709	Pseudomonas phage JBD93
AGATCACCGAGCGCTATTCGGAGCCGGCCGAA	7.9535e-07	32	32	0	LT608331	Pseudomonas phage vB_PaeS_PcyII-40_PfII40a isolate PfII40A_reads genome assembly, chromosome: PFII40A
AGATCACCGAGCGCTATTCGGAGCCGGCCGAA	7.9535e-07	32	32	0	LT999987	Pseudomonas phage vB_PaeS_PAO1_HW12 genome assembly, complete genome: monopartite
AGATCACCGAGCGCTATTCGGAGCCGGCCGAA	7.9535e-07	32	32	0	MH643777	Pseudomonas phage YMC12/01/R960
AGATCACCGAGCGCTATTCGGAGCCGGCCGAA	7.9535e-07	32	32	0	MH643778	Pseudomonas phage YMC12/01/R24
AGATCACCGAGCGCTATTCGGAGCCGGCCGAA	7.9535e-07	32	32	0	MH719193	Pseudomonas phage H72
AGATCACCGAGCGCTATTCGGAGCCGGCCGAA	7.9535e-07	32	32	0	MK144667	Pseudomonas phage Spike
AGATCACCGAGCGCTATTCGGAGCCGGCCGAA	7.9535e-07	32	32	0	MK511017	Pseudomonas phage vB_Pae_CF23b
AGATCACCGAGCGCTATTCGGAGCCGGCCGAA	7.9535e-07	32	32	0	MK511019	Pseudomonas phage vB_Pae_CF53c
AGATCACCGAGCGCTATTCGGAGCCGGCCGAA	7.9535e-07	32	32	0	MK511020	Pseudomonas phage vB_Pae_CF57b
AGATCACCGAGCGCTATTCGGAGCCGGCCGAA	7.9535e-07	32	32	0	MK511021	Pseudomonas phage vB_Pae_CF65b
AGATCACCGAGCGCTATTCGGAGCCGGCCGAA	7.9535e-07	32	32	0	MK511022	Pseudomonas phage vB_Pae_CF74a
AGATCACCGAGCGCTATTCGGAGCCGGCCGAA	7.9535e-07	32	32	0	MK511023	Pseudomonas phage vB_Pae_CF77b
AGATCACCGAGCGCTATTCGGAGCCGGCCGAA	7.9535e-07	32	32	0	MK511024	Pseudomonas phage vB_Pae_CF81b
AGATCACCGAGCGCTATTCGGAGCCGGCCGAA	7.9535e-07	32	32	0	MK511025	Pseudomonas phage vB_Pae_CF118b
AGATCACCGAGCGCTATTCGGAGCCGGCCGAA	7.9535e-07	32	32	0	MK511026	Pseudomonas phage vB_Pae_CF121a
AGATCACCGAGCGCTATTCGGAGCCGGCCGAA	7.9535e-07	32	32	0	MK511027	Pseudomonas phage vB_Pae_CF136a
AGATCACCGAGCGCTATTCGGAGCCGGCCGAA	7.9535e-07	32	32	0	MK511028	Pseudomonas phage vB_Pae_CF177b
AGATCACCGAGCGCTATTCGGAGCCGGCCGAA	7.9535e-07	32	32	0	MK511029	Pseudomonas phage vB_Pae_CF183b
AGATCACCGAGCGCTATTCGGAGCCGGCCGAA	7.9535e-07	32	32	0	MK511030	Pseudomonas phage vB_Pae_CF213b
AGATCACCGAGCGCTATTCGGAGCCGGCCGAA	7.9535e-07	32	32	0	MK511031	Pseudomonas phage vB_Pae_BR52b
AGATCACCGAGCGCTATTCGGAGCCGGCCGAA	7.9535e-07	32	32	0	MK511032	Pseudomonas phage vB_Pae_BR161b
AGATCACCGAGCGCTATTCGGAGCCGGCCGAA	7.9535e-07	32	32	0	MK511033	Pseudomonas phage vB_Pae_BR205a
AGATCACCGAGCGCTATTCGGAGCCGGCCGAA	7.9535e-07	32	32	0	MK511034	Pseudomonas phage vB_Pae_BR243b
AGATCACCGAGCGCTATTCGGAGCCGGCCGAA	7.9535e-07	32	32	0	MK511035	Pseudomonas phage vB_Pae_BR313b
AGATCACCGAGCGCTATTCGGAGCCGGCCGAA	7.9535e-07	32	32	0	MK511037	Pseudomonas phage vB_Pae_BR141d
AGATCACCGAGCGCTATTCGGAGCCGGCCGAA	7.9535e-07	32	32	0	MK511038	Pseudomonas phage vB_Pae_BR58b
AGATCACCGAGCGCTATTCGGAGCCGGCCGAA	7.9535e-07	32	32	0	MW390886	Pseudomonas phage AIIMS-Pa-B1
AGATCACCGAGCGCTATTCGGAGCCGGCCGAA	7.9535e-07	32	32	0	NC_023700	Pseudomonas phage PA1/KOR/2010, complete genome &gt;gi|315418954|gb|HM624080.1| Pseudomonas phage PA1/KOR/2010, complete genome
AGATCACCGAGCGCTATTCGGAGCCGGCCGAA	7.9535e-07	32	32	0	NC_041851	Pseudomonas phage F_HA0480sp/Pa1651, complete genome &gt;gi|374112512|gb|JN808773.1| Pseudomonas phage F_HA0480sp/Pa1651, complete genome
AGATCACCGAGCGCTATTCGGAGCCGGCCGAA	7.9535e-07	32	32	0	NC_061432	Pseudomonas phage YMC12/01/R24, complete genome
AGATCACCGAGCGCTATTCGGAGCCGGCCGAA	7.9535e-07	32	32	0	NC_061433	Pseudomonas phage Spike, complete genome
AGATCACCGAGCGCTATTCGGAGCCGGCCGAA	7.9535e-07	32	32	0	NC_061434	Pseudomonas phage YMC12/01/R960, complete genome
AGATCACCGAGCGCTATTCGGAGCCGGCCGAA	7.9535e-07	32	32	0	NC_061435	Pseudomonas phage JBD26, complete genome &gt;gi|374112630|gb|JN811560.1| Pseudomonas phage JBD26, complete genome
AGATCACCGAGCGCTATTCGGAGCCGGCCGAA	7.9535e-07	32	32	0	NC_061436	Pseudomonas phage AIIMS-Pa-B1, complete genome
AGATCACCGAGCGCTATTCGGAGCCGGCCGAA	7.9535e-07	32	32	0	NC_061438	Pseudomonas phage F_ET309sp/Pa1651, complete genome
AGATCACCGAGCGCTATTCGGAGCCGGCCGAA	7.9535e-07	32	32	0	NC_061439	Pseudomonas phage vB_PaeS_PcyII-40_PfII40a isolate PfII40A_reads genome assembly, chromosome: PFII40A
AGCATGGAGATGCCGCAATGATCGACCCAACC	7.9535e-07	32	32	0	BK045642	MAG TPA_asm: Inoviridae sp. isolate cto3X1
ATGCAGGAAGAGCCGTCCTTGCTGCCCCTGAT	7.9535e-07	32	32	0	NC_031091	Pseudomonas phage MD8, complete genome &gt;gi|1041568181|gb|KX198612.1| Pseudomonas phage MD8
CAGTTCGCGAAGCTGTTCGAGTTCGAAGACCT	7.9535e-07	32	32	0	HQ711984	Pseudomonas phage phi297, complete genome
CAGTTCGCGAAGCTGTTCGAGTTCGAAGACCT	7.9535e-07	32	32	0	JX403939	Pseudomonas phage YMC/01/01/P52_PAE_BP, complete genome
CAGTTCGCGAAGCTGTTCGAGTTCGAAGACCT	7.9535e-07	32	32	0	KU310943	Pseudomonas phage YMC11/07/P54_PAE_BP
CAGTTCGCGAAGCTGTTCGAGTTCGAAGACCT	7.9535e-07	32	32	0	MZ773939	Pseudomonas phage PP9W, complete genome
CCGCCGGCGCCGGAGCCCAGGTTGACCTTGAT	7.9535e-07	32	32	0	BK029897	MAG TPA_asm: Siphoviridae sp. isolate ctwxn6
CCGCCGGCGCCGGAGCCCAGGTTGACCTTGAT	7.9535e-07	32	32	0	BK032416	MAG TPA_asm: Siphoviridae sp. isolate ctPs21
CCGCCGGCGCCGGAGCCCAGGTTGACCTTGAT	7.9535e-07	32	32	0	HQ711984	Pseudomonas phage phi297, complete genome
CCGCCGGCGCCGGAGCCCAGGTTGACCTTGAT	7.9535e-07	32	32	0	JX403939	Pseudomonas phage YMC/01/01/P52_PAE_BP, complete genome
CCGCCGGCGCCGGAGCCCAGGTTGACCTTGAT	7.9535e-07	32	32	0	KU199710	Pseudomonas phage JBD44
CCGCCGGCGCCGGAGCCCAGGTTGACCTTGAT	7.9535e-07	32	32	0	KU310943	Pseudomonas phage YMC11/07/P54_PAE_BP
CCGCCGGCGCCGGAGCCCAGGTTGACCTTGAT	7.9535e-07	32	32	0	MK511012	Pseudomonas phage vB_Pae_BR153a
CCGCCGGCGCCGGAGCCCAGGTTGACCTTGAT	7.9535e-07	32	32	0	MW748993	Pseudomonas phage BUCT566
CCGCCGGCGCCGGAGCCCAGGTTGACCTTGAT	7.9535e-07	32	32	0	MZ089728	Pseudomonas phage PSA04
CCGCCGGCGCCGGAGCCCAGGTTGACCTTGAT	7.9535e-07	32	32	0	MZ773939	Pseudomonas phage PP9W, complete genome
GCACCGGCAATGGCGGCGACGGCAGCGGGGGA	7.9535e-07	32	32	0	BK053085	TPA_asm: Inoviridae sp. isolate ctIo31, partial genome
GCTTCCTCGACCTTCTTTTCCCAGGTGGCGAT	7.9535e-07	32	32	0	BK053085	TPA_asm: Inoviridae sp. isolate ctIo31, partial genome
GCTTCCTCGACCTTCTTTTCCCAGGTGGCGAT	7.9535e-07	32	32	0	X52107	Bacteriophage Pf1 5 and 8 genes for ssDNA binding protein and major coat protein
GGGCAGTTGCCCGCCGCCTTCCGCCAGGTTGA	7.9535e-07	32	32	0	BK053085	TPA_asm: Inoviridae sp. isolate ctIo31, partial genome
GGGCAGTTGCCCGCCGCCTTCCGCCAGGTTGA	7.9535e-07	32	32	0	X52107	Bacteriophage Pf1 5 and 8 genes for ssDNA binding protein and major coat protein
GTCAATGTTGCGCTCTTCACCCATCAGCTGAT	7.9535e-07	32	32	0	MN710383	Pseudomonas phage pf8_ST274-AUS411, complete genome
TGTTTTTGGCCTGCGTCCTGAGCTGCGTATCA	7.9535e-07	32	32	0	AP009624	Pseudomonas phage PAJU2 DNA, complete genome
AACTGGTCGTGGCGCGGGATCACCGACCGACG	7.51979e-07	32	32	0	HQ711984	Pseudomonas phage phi297, complete genome
AACTGGTCGTGGCGCGGGATCACCGACCGACG	7.51979e-07	32	32	0	MF490237	Pseudomonas phage vB_PaeP_E220
AACTGGTCGTGGCGCGGGATCACCGACCGACG	7.51979e-07	32	32	0	MN585195	Pseudomonas phage AUS531phi
ACCGCGAACAGCGAGAGATAGCGGAGCATCGC	7.51979e-07	32	32	0	BK053085	TPA_asm: Inoviridae sp. isolate ctIo31, partial genome
CAGCCGAACCGCCAGGGTCGAGTCGCCGTCCT	7.51979e-07	32	32	0	HE584812	Pseudomonas phage LPB1, complate genome
CAGCCGAACCGCCAGGGTCGAGTCGCCGTCCT	7.51979e-07	32	32	0	MW390886	Pseudomonas phage AIIMS-Pa-B1
CAGCCGAACCGCCAGGGTCGAGTCGCCGTCCT	7.51979e-07	32	32	0	NC_061436	Pseudomonas phage AIIMS-Pa-B1, complete genome
GGGCAGCGCCCTACGATCTTGCTTGCGTCCAG	7.51979e-07	32	32	0	BK045642	MAG TPA_asm: Inoviridae sp. isolate cto3X1
